# Supplementary material for: SARS-CoV-2 sequencing artifacts associated with targeted PCR enrichment and read mapping
Source: PLoS One. 2025 Oct 16;20(10):e0334009. doi: 10.1371/journal.pone.0334009 (PMC12530606; doi:10.1371/journal.pone.0334009)
Supplement: S2 Table — (CSV) [file pone.0334009.s006.csv]

id	alias	studyId	experimentId	sampleId	analysis	primer_scheme	figure
ERR13454174	primerscheme_expv3v4_v4_0004	ERP162660	ERX12824146	ERS20827316	primerscheme	Artic-V4.1	Figure1_with_amb
ERR13454204	primerscheme_expv3v4_v4_0034	ERP162660	ERX12824176	ERS20827346	primerscheme	Artic-V4.1	Figure1_with_amb
ERR13454232	primerscheme_expv3v4_v4_0062	ERP162660	ERX12824204	ERS20827374	primerscheme	Artic-V4.1	Figure1_with_amb
ERR13454249	primerscheme_expv3v4_v4_0079	ERP162660	ERX12824221	ERS20827391	primerscheme	Artic-V4.1	Figure1_with_amb
ERR13454256	primerscheme_expv3v4_v4_0086	ERP162660	ERX12824228	ERS20827398	primerscheme	Artic-V4.1	Figure1_with_amb
ERR13454260	primerscheme_expv3v4_v4_0090	ERP162660	ERX12824232	ERS20827402	primerscheme	Artic-V4.1	Figure1_with_amb
ERR13454261	primerscheme_expv3v4_v4_0091	ERP162660	ERX12824233	ERS20827403	primerscheme	Artic-V4.1	Figure1_with_amb
ERR13454278	primerscheme_expv3v4_v4_0108	ERP162660	ERX12824250	ERS20827420	primerscheme	Artic-V4.1	Figure1_with_amb
ERR13454289	primerscheme_expv3v4_v4_0119	ERP162660	ERX12824261	ERS20827431	primerscheme	Artic-V4.1	Figure1_with_amb
ERR13454306	primerscheme_expv3v4_v4_0136	ERP162660	ERX12824278	ERS20827448	primerscheme	Artic-V4.1	Figure1_with_amb
ERR13454342	primerscheme_expv3v4_v4_0172	ERP162660	ERX12824314	ERS20827484	primerscheme	Artic-V4.1	Figure1_with_amb
ERR13454347	primerscheme_expv3v4_v4_0177	ERP162660	ERX12824319	ERS20827489	primerscheme	Artic-V4.1	Figure1_with_amb
ERR13454356	primerscheme_expv3v4_v4_0186	ERP162660	ERX12824328	ERS20827498	primerscheme	Artic-V4.1	Figure1_with_amb
ERR13454362	primerscheme_expv3v4_v4_0192	ERP162660	ERX12824334	ERS20827504	primerscheme	Artic-V4.1	Figure1_with_amb
ERR13454368	primerscheme_expv3v4_v4_0198	ERP162660	ERX12824340	ERS20827510	primerscheme	Artic-V4.1	Figure1_with_amb
ERR13454388	primerscheme_expv3v4_v4_0218	ERP162660	ERX12824360	ERS20827530	primerscheme	Artic-V4.1	Figure1_with_amb
ERR13454402	primerscheme_expv3v4_v4_0232	ERP162660	ERX12824374	ERS20827544	primerscheme	Artic-V4.1	Figure1_with_amb
ERR13454171	primerscheme_expv3v4_v4_0001	ERP162660	ERX12824143	ERS20827313	primerscheme	Artic-V4.1	Figure1_without_amb
ERR13454172	primerscheme_expv3v4_v4_0002	ERP162660	ERX12824144	ERS20827314	primerscheme	Artic-V4.1	Figure1_without_amb
ERR13454180	primerscheme_expv3v4_v4_0010	ERP162660	ERX12824152	ERS20827322	primerscheme	Artic-V4.1	Figure1_without_amb
ERR13454191	primerscheme_expv3v4_v4_0021	ERP162660	ERX12824163	ERS20827333	primerscheme	Artic-V4.1	Figure1_without_amb
ERR13454192	primerscheme_expv3v4_v4_0022	ERP162660	ERX12824164	ERS20827334	primerscheme	Artic-V4.1	Figure1_without_amb
ERR13454189	primerscheme_expv3v4_v4_0019	ERP162660	ERX12824161	ERS20827331	primerscheme	Artic-V4.1	Figure1_without_amb
ERR13454205	primerscheme_expv3v4_v4_0035	ERP162660	ERX12824177	ERS20827347	primerscheme	Artic-V4.1	Figure1_without_amb
ERR13454201	primerscheme_expv3v4_v4_0031	ERP162660	ERX12824173	ERS20827343	primerscheme	Artic-V4.1	Figure1_without_amb
ERR13454208	primerscheme_expv3v4_v4_0038	ERP162660	ERX12824180	ERS20827350	primerscheme	Artic-V4.1	Figure1_without_amb
ERR13454210	primerscheme_expv3v4_v4_0040	ERP162660	ERX12824182	ERS20827352	primerscheme	Artic-V4.1	Figure1_without_amb
ERR13454212	primerscheme_expv3v4_v4_0042	ERP162660	ERX12824184	ERS20827354	primerscheme	Artic-V4.1	Figure1_without_amb
ERR13454218	primerscheme_expv3v4_v4_0048	ERP162660	ERX12824190	ERS20827360	primerscheme	Artic-V4.1	Figure1_without_amb
ERR13454213	primerscheme_expv3v4_v4_0043	ERP162660	ERX12824185	ERS20827355	primerscheme	Artic-V4.1	Figure1_without_amb
ERR13454214	primerscheme_expv3v4_v4_0044	ERP162660	ERX12824186	ERS20827356	primerscheme	Artic-V4.1	Figure1_without_amb
ERR13454219	primerscheme_expv3v4_v4_0049	ERP162660	ERX12824191	ERS20827361	primerscheme	Artic-V4.1	Figure1_without_amb
ERR13454222	primerscheme_expv3v4_v4_0052	ERP162660	ERX12824194	ERS20827364	primerscheme	Artic-V4.1	Figure1_without_amb
ERR13454223	primerscheme_expv3v4_v4_0053	ERP162660	ERX12824195	ERS20827365	primerscheme	Artic-V4.1	Figure1_without_amb
ERR13445648	reference_genome_0001	ERP162660	ERX12815620	ERS20827299	reference_genome	Artic-V5.3.2	Figure2
ERR13445649	reference_genome_0002	ERP162660	ERX12815621	ERS20827300	reference_genome	Artic-V5.3.2	Figure2
ERR13445650	reference_genome_0003	ERP162660	ERX12815622	ERS20827301	reference_genome	Artic-V5.3.2	Figure2
ERR13445651	reference_genome_0004	ERP162660	ERX12815623	ERS20827302	reference_genome	Artic-V5.3.2	Figure2
ERR13445652	reference_genome_0005	ERP162660	ERX12815624	ERS20827303	reference_genome	Artic-V5.3.2	Figure2
ERR13445653	reference_genome_0006	ERP162660	ERX12815625	ERS20827304	reference_genome	Artic-V5.3.2	Figure2
ERR13445654	reference_genome_0007	ERP162660	ERX12815626	ERS20827305	reference_genome	Artic-V5.3.2	Figure2
ERR13445655	reference_genome_0008	ERP162660	ERX12815627	ERS20827306	reference_genome	Artic-V5.3.2	Figure2
ERR13445656	reference_genome_0009	ERP162660	ERX12815628	ERS20827307	reference_genome	Artic-V5.3.2	Figure2
ERR13445657	reference_genome_0010	ERP162660	ERX12815629	ERS20827308	reference_genome	Artic-V5.3.2	Figure2
ERR13445658	reference_genome_0011	ERP162660	ERX12815630	ERS20827309	reference_genome	Artic-V5.3.2	Figure2
ERR13445659	reference_genome_0012	ERP162660	ERX12815631	ERS20827310	reference_genome	Artic-V5.3.2	Figure2
ERR13445660	reference_genome_0013	ERP162660	ERX12815632	ERS20827311	reference_genome	Artic-V5.3.2	Figure2
ERR13445661	reference_genome_0014	ERP162660	ERX12815633	ERS20827312	reference_genome	Artic-V5.3.2	Figure2
