# Supplementary material for: SARS-CoV-2 sequencing artifacts associated with targeted PCR enrichment and read mapping
Source: PLoS One. 2025 Oct 16;20(10):e0334009. doi: 10.1371/journal.pone.0334009 (PMC12530606; doi:10.1371/journal.pone.0334009)
Supplement: S3 Table — Coverage is shown for all the positions with recurrent base calling inconsistencies (as listed in Table 2), for each sequencing plate, in each of the 6 negative controls used on the plate. In the “experiment” column, “exp1” and “exp2” refer to the analysis of primer schemes Artic V3 vs Artic V4.1 and Artic V3 vs Artic V5.3.2 respectively. (TSV) [file pone.0334009.s007.tsv]

experiment	sequencing_date	plate	run_id	well	pos	Coverage_depth
exp1_articV3	221223	P1_221223_Run1	Run1	C04	8835	0
exp1_articV3	221223	P1_221223_Run1	Run1	C04	14960	0
exp1_articV3	221223	P1_221223_Run1	Run1	C04	15510	0
exp1_articV3	221223	P1_221223_Run1	Run1	C04	15521	0
exp1_articV3	221223	P1_221223_Run1	Run1	C04	25000	0
exp1_articV3	221223	P1_221223_Run1	Run1	C04	26529	0
exp1_articV3	221223	P1_221223_Run1	Run1	C04	26577	0
exp1_articV3	221223	P1_221223_Run1	Run1	C09	8835	0
exp1_articV3	221223	P1_221223_Run1	Run1	C09	14960	4
exp1_articV3	221223	P1_221223_Run1	Run1	C09	15510	1
exp1_articV3	221223	P1_221223_Run1	Run1	C09	15521	1
exp1_articV3	221223	P1_221223_Run1	Run1	C09	25000	0
exp1_articV3	221223	P1_221223_Run1	Run1	C09	26529	5
exp1_articV3	221223	P1_221223_Run1	Run1	C09	26577	1
exp1_articV3	221223	P1_221223_Run1	Run1	F04	8835	0
exp1_articV3	221223	P1_221223_Run1	Run1	F04	14960	0
exp1_articV3	221223	P1_221223_Run1	Run1	F04	15510	0
exp1_articV3	221223	P1_221223_Run1	Run1	F04	15521	0
exp1_articV3	221223	P1_221223_Run1	Run1	F04	25000	0
exp1_articV3	221223	P1_221223_Run1	Run1	F04	26529	0
exp1_articV3	221223	P1_221223_Run1	Run1	F04	26577	0
exp1_articV3	221223	P1_221223_Run1	Run1	F09	8835	0
exp1_articV3	221223	P1_221223_Run1	Run1	F09	14960	0
exp1_articV3	221223	P1_221223_Run1	Run1	F09	15510	0
exp1_articV3	221223	P1_221223_Run1	Run1	F09	15521	0
exp1_articV3	221223	P1_221223_Run1	Run1	F09	25000	0
exp1_articV3	221223	P1_221223_Run1	Run1	F09	26529	0
exp1_articV3	221223	P1_221223_Run1	Run1	F09	26577	0
exp1_articV3	221223	P1_221223_Run1	Run1	G12	8835	0
exp1_articV3	221223	P1_221223_Run1	Run1	G12	14960	0
exp1_articV3	221223	P1_221223_Run1	Run1	G12	15510	0
exp1_articV3	221223	P1_221223_Run1	Run1	G12	15521	0
exp1_articV3	221223	P1_221223_Run1	Run1	G12	25000	0
exp1_articV3	221223	P1_221223_Run1	Run1	G12	26529	0
exp1_articV3	221223	P1_221223_Run1	Run1	G12	26577	0
exp1_articV3	221223	P1_221223_Run1	Run1	H12	8835	0
exp1_articV3	221223	P1_221223_Run1	Run1	H12	14960	0
exp1_articV3	221223	P1_221223_Run1	Run1	H12	15510	0
exp1_articV3	221223	P1_221223_Run1	Run1	H12	15521	0
exp1_articV3	221223	P1_221223_Run1	Run1	H12	25000	0
exp1_articV3	221223	P1_221223_Run1	Run1	H12	26529	0
exp1_articV3	221223	P1_221223_Run1	Run1	H12	26577	0
exp1_articV3	221223	P2_221223_Run1	Run1	C04	8835	0
exp1_articV3	221223	P2_221223_Run1	Run1	C04	14960	0
exp1_articV3	221223	P2_221223_Run1	Run1	C04	15510	0
exp1_articV3	221223	P2_221223_Run1	Run1	C04	15521	0
exp1_articV3	221223	P2_221223_Run1	Run1	C04	25000	0
exp1_articV3	221223	P2_221223_Run1	Run1	C04	26529	0
exp1_articV3	221223	P2_221223_Run1	Run1	C04	26577	0
exp1_articV3	221223	P2_221223_Run1	Run1	C09	8835	0
exp1_articV3	221223	P2_221223_Run1	Run1	C09	14960	0
exp1_articV3	221223	P2_221223_Run1	Run1	C09	15510	0
exp1_articV3	221223	P2_221223_Run1	Run1	C09	15521	0
exp1_articV3	221223	P2_221223_Run1	Run1	C09	25000	0
exp1_articV3	221223	P2_221223_Run1	Run1	C09	26529	0
exp1_articV3	221223	P2_221223_Run1	Run1	C09	26577	0
exp1_articV3	221223	P2_221223_Run1	Run1	F04	8835	0
exp1_articV3	221223	P2_221223_Run1	Run1	F04	14960	0
exp1_articV3	221223	P2_221223_Run1	Run1	F04	15510	0
exp1_articV3	221223	P2_221223_Run1	Run1	F04	15521	0
exp1_articV3	221223	P2_221223_Run1	Run1	F04	25000	0
exp1_articV3	221223	P2_221223_Run1	Run1	F04	26529	0
exp1_articV3	221223	P2_221223_Run1	Run1	F04	26577	0
exp1_articV3	221223	P2_221223_Run1	Run1	F09	8835	0
exp1_articV3	221223	P2_221223_Run1	Run1	F09	14960	0
exp1_articV3	221223	P2_221223_Run1	Run1	F09	15510	0
exp1_articV3	221223	P2_221223_Run1	Run1	F09	15521	0
exp1_articV3	221223	P2_221223_Run1	Run1	F09	25000	0
exp1_articV3	221223	P2_221223_Run1	Run1	F09	26529	0
exp1_articV3	221223	P2_221223_Run1	Run1	F09	26577	0
exp1_articV3	221223	P2_221223_Run1	Run1	G12	8835	0
exp1_articV3	221223	P2_221223_Run1	Run1	G12	14960	0
exp1_articV3	221223	P2_221223_Run1	Run1	G12	15510	0
exp1_articV3	221223	P2_221223_Run1	Run1	G12	15521	0
exp1_articV3	221223	P2_221223_Run1	Run1	G12	25000	0
exp1_articV3	221223	P2_221223_Run1	Run1	G12	26529	0
exp1_articV3	221223	P2_221223_Run1	Run1	G12	26577	0
exp1_articV3	221223	P2_221223_Run1	Run1	H12	8835	0
exp1_articV3	221223	P2_221223_Run1	Run1	H12	14960	0
exp1_articV3	221223	P2_221223_Run1	Run1	H12	15510	0
exp1_articV3	221223	P2_221223_Run1	Run1	H12	15521	0
exp1_articV3	221223	P2_221223_Run1	Run1	H12	25000	0
exp1_articV3	221223	P2_221223_Run1	Run1	H12	26529	0
exp1_articV3	221223	P2_221223_Run1	Run1	H12	26577	0
exp1_articV3	221223	P3_221223_Run1	Run1	C04	8835	0
exp1_articV3	221223	P3_221223_Run1	Run1	C04	14960	0
exp1_articV3	221223	P3_221223_Run1	Run1	C04	15510	0
exp1_articV3	221223	P3_221223_Run1	Run1	C04	15521	0
exp1_articV3	221223	P3_221223_Run1	Run1	C04	25000	0
exp1_articV3	221223	P3_221223_Run1	Run1	C04	26529	0
exp1_articV3	221223	P3_221223_Run1	Run1	C04	26577	0
exp1_articV3	221223	P3_221223_Run1	Run1	C09	8835	0
exp1_articV3	221223	P3_221223_Run1	Run1	C09	14960	0
exp1_articV3	221223	P3_221223_Run1	Run1	C09	15510	0
exp1_articV3	221223	P3_221223_Run1	Run1	C09	15521	0
exp1_articV3	221223	P3_221223_Run1	Run1	C09	25000	0
exp1_articV3	221223	P3_221223_Run1	Run1	C09	26529	0
exp1_articV3	221223	P3_221223_Run1	Run1	C09	26577	0
exp1_articV3	221223	P3_221223_Run1	Run1	F04	8835	0
exp1_articV3	221223	P3_221223_Run1	Run1	F04	14960	0
exp1_articV3	221223	P3_221223_Run1	Run1	F04	15510	0
exp1_articV3	221223	P3_221223_Run1	Run1	F04	15521	0
exp1_articV3	221223	P3_221223_Run1	Run1	F04	25000	0
exp1_articV3	221223	P3_221223_Run1	Run1	F04	26529	0
exp1_articV3	221223	P3_221223_Run1	Run1	F04	26577	0
exp1_articV3	221223	P3_221223_Run1	Run1	F09	8835	0
exp1_articV3	221223	P3_221223_Run1	Run1	F09	14960	0
exp1_articV3	221223	P3_221223_Run1	Run1	F09	15510	0
exp1_articV3	221223	P3_221223_Run1	Run1	F09	15521	0
exp1_articV3	221223	P3_221223_Run1	Run1	F09	25000	0
exp1_articV3	221223	P3_221223_Run1	Run1	F09	26529	0
exp1_articV3	221223	P3_221223_Run1	Run1	F09	26577	0
exp1_articV3	221223	P3_221223_Run1	Run1	G12	8835	0
exp1_articV3	221223	P3_221223_Run1	Run1	G12	14960	0
exp1_articV3	221223	P3_221223_Run1	Run1	G12	15510	0
exp1_articV3	221223	P3_221223_Run1	Run1	G12	15521	0
exp1_articV3	221223	P3_221223_Run1	Run1	G12	25000	0
exp1_articV3	221223	P3_221223_Run1	Run1	G12	26529	0
exp1_articV3	221223	P3_221223_Run1	Run1	G12	26577	0
exp1_articV3	221223	P3_221223_Run1	Run1	H12	8835	0
exp1_articV3	221223	P3_221223_Run1	Run1	H12	14960	0
exp1_articV3	221223	P3_221223_Run1	Run1	H12	15510	0
exp1_articV3	221223	P3_221223_Run1	Run1	H12	15521	0
exp1_articV3	221223	P3_221223_Run1	Run1	H12	25000	0
exp1_articV3	221223	P3_221223_Run1	Run1	H12	26529	0
exp1_articV3	221223	P3_221223_Run1	Run1	H12	26577	0
exp1_articV3	221223	P4_221223_Run1	Run1	C04	8835	0
exp1_articV3	221223	P4_221223_Run1	Run1	C04	14960	0
exp1_articV3	221223	P4_221223_Run1	Run1	C04	15510	0
exp1_articV3	221223	P4_221223_Run1	Run1	C04	15521	0
exp1_articV3	221223	P4_221223_Run1	Run1	C04	25000	0
exp1_articV3	221223	P4_221223_Run1	Run1	C04	26529	0
exp1_articV3	221223	P4_221223_Run1	Run1	C04	26577	0
exp1_articV3	221223	P4_221223_Run1	Run1	C09	8835	0
exp1_articV3	221223	P4_221223_Run1	Run1	C09	14960	0
exp1_articV3	221223	P4_221223_Run1	Run1	C09	15510	0
exp1_articV3	221223	P4_221223_Run1	Run1	C09	15521	0
exp1_articV3	221223	P4_221223_Run1	Run1	C09	25000	0
exp1_articV3	221223	P4_221223_Run1	Run1	C09	26529	0
exp1_articV3	221223	P4_221223_Run1	Run1	C09	26577	0
exp1_articV3	221223	P4_221223_Run1	Run1	F04	8835	0
exp1_articV3	221223	P4_221223_Run1	Run1	F04	14960	0
exp1_articV3	221223	P4_221223_Run1	Run1	F04	15510	0
exp1_articV3	221223	P4_221223_Run1	Run1	F04	15521	0
exp1_articV3	221223	P4_221223_Run1	Run1	F04	25000	0
exp1_articV3	221223	P4_221223_Run1	Run1	F04	26529	0
exp1_articV3	221223	P4_221223_Run1	Run1	F04	26577	0
exp1_articV3	221223	P4_221223_Run1	Run1	F09	8835	0
exp1_articV3	221223	P4_221223_Run1	Run1	F09	14960	0
exp1_articV3	221223	P4_221223_Run1	Run1	F09	15510	0
exp1_articV3	221223	P4_221223_Run1	Run1	F09	15521	0
exp1_articV3	221223	P4_221223_Run1	Run1	F09	25000	0
exp1_articV3	221223	P4_221223_Run1	Run1	F09	26529	0
exp1_articV3	221223	P4_221223_Run1	Run1	F09	26577	0
exp1_articV3	221223	P4_221223_Run1	Run1	G12	8835	0
exp1_articV3	221223	P4_221223_Run1	Run1	G12	14960	0
exp1_articV3	221223	P4_221223_Run1	Run1	G12	15510	0
exp1_articV3	221223	P4_221223_Run1	Run1	G12	15521	0
exp1_articV3	221223	P4_221223_Run1	Run1	G12	25000	0
exp1_articV3	221223	P4_221223_Run1	Run1	G12	26529	0
exp1_articV3	221223	P4_221223_Run1	Run1	G12	26577	0
exp1_articV3	221223	P4_221223_Run1	Run1	H12	8835	0
exp1_articV3	221223	P4_221223_Run1	Run1	H12	14960	0
exp1_articV3	221223	P4_221223_Run1	Run1	H12	15510	0
exp1_articV3	221223	P4_221223_Run1	Run1	H12	15521	0
exp1_articV3	221223	P4_221223_Run1	Run1	H12	25000	0
exp1_articV3	221223	P4_221223_Run1	Run1	H12	26529	0
exp1_articV3	221223	P4_221223_Run1	Run1	H12	26577	0
exp1_articV3	230130	P5_230130_Run2	Run2	C04	8835	0
exp1_articV3	230130	P5_230130_Run2	Run2	C04	14960	0
exp1_articV3	230130	P5_230130_Run2	Run2	C04	15510	0
exp1_articV3	230130	P5_230130_Run2	Run2	C04	15521	0
exp1_articV3	230130	P5_230130_Run2	Run2	C04	25000	0
exp1_articV3	230130	P5_230130_Run2	Run2	C04	26529	0
exp1_articV3	230130	P5_230130_Run2	Run2	C04	26577	0
exp1_articV3	230130	P5_230130_Run2	Run2	C09	8835	0
exp1_articV3	230130	P5_230130_Run2	Run2	C09	14960	0
exp1_articV3	230130	P5_230130_Run2	Run2	C09	15510	0
exp1_articV3	230130	P5_230130_Run2	Run2	C09	15521	0
exp1_articV3	230130	P5_230130_Run2	Run2	C09	25000	0
exp1_articV3	230130	P5_230130_Run2	Run2	C09	26529	0
exp1_articV3	230130	P5_230130_Run2	Run2	C09	26577	0
exp1_articV3	230130	P5_230130_Run2	Run2	F04	8835	0
exp1_articV3	230130	P5_230130_Run2	Run2	F04	14960	0
exp1_articV3	230130	P5_230130_Run2	Run2	F04	15510	0
exp1_articV3	230130	P5_230130_Run2	Run2	F04	15521	0
exp1_articV3	230130	P5_230130_Run2	Run2	F04	25000	0
exp1_articV3	230130	P5_230130_Run2	Run2	F04	26529	0
exp1_articV3	230130	P5_230130_Run2	Run2	F04	26577	0
exp1_articV3	230130	P5_230130_Run2	Run2	F09	8835	0
exp1_articV3	230130	P5_230130_Run2	Run2	F09	14960	0
exp1_articV3	230130	P5_230130_Run2	Run2	F09	15510	0
exp1_articV3	230130	P5_230130_Run2	Run2	F09	15521	0
exp1_articV3	230130	P5_230130_Run2	Run2	F09	25000	0
exp1_articV3	230130	P5_230130_Run2	Run2	F09	26529	0
exp1_articV3	230130	P5_230130_Run2	Run2	F09	26577	0
exp1_articV3	230130	P5_230130_Run2	Run2	G12	8835	0
exp1_articV3	230130	P5_230130_Run2	Run2	G12	14960	0
exp1_articV3	230130	P5_230130_Run2	Run2	G12	15510	0
exp1_articV3	230130	P5_230130_Run2	Run2	G12	15521	0
exp1_articV3	230130	P5_230130_Run2	Run2	G12	25000	0
exp1_articV3	230130	P5_230130_Run2	Run2	G12	26529	0
exp1_articV3	230130	P5_230130_Run2	Run2	G12	26577	0
exp1_articV3	230130	P5_230130_Run2	Run2	H12	8835	0
exp1_articV3	230130	P5_230130_Run2	Run2	H12	14960	0
exp1_articV3	230130	P5_230130_Run2	Run2	H12	15510	0
exp1_articV3	230130	P5_230130_Run2	Run2	H12	15521	0
exp1_articV3	230130	P5_230130_Run2	Run2	H12	25000	0
exp1_articV3	230130	P5_230130_Run2	Run2	H12	26529	0
exp1_articV3	230130	P5_230130_Run2	Run2	H12	26577	0
exp1_articV3	230130	P6_230130_Run2	Run2	C04	8835	0
exp1_articV3	230130	P6_230130_Run2	Run2	C04	14960	0
exp1_articV3	230130	P6_230130_Run2	Run2	C04	15510	0
exp1_articV3	230130	P6_230130_Run2	Run2	C04	15521	0
exp1_articV3	230130	P6_230130_Run2	Run2	C04	25000	0
exp1_articV3	230130	P6_230130_Run2	Run2	C04	26529	0
exp1_articV3	230130	P6_230130_Run2	Run2	C04	26577	0
exp1_articV3	230130	P6_230130_Run2	Run2	C09	8835	0
exp1_articV3	230130	P6_230130_Run2	Run2	C09	14960	0
exp1_articV3	230130	P6_230130_Run2	Run2	C09	15510	0
exp1_articV3	230130	P6_230130_Run2	Run2	C09	15521	0
exp1_articV3	230130	P6_230130_Run2	Run2	C09	25000	0
exp1_articV3	230130	P6_230130_Run2	Run2	C09	26529	0
exp1_articV3	230130	P6_230130_Run2	Run2	C09	26577	0
exp1_articV3	230130	P6_230130_Run2	Run2	F04	8835	0
exp1_articV3	230130	P6_230130_Run2	Run2	F04	14960	0
exp1_articV3	230130	P6_230130_Run2	Run2	F04	15510	0
exp1_articV3	230130	P6_230130_Run2	Run2	F04	15521	0
exp1_articV3	230130	P6_230130_Run2	Run2	F04	25000	0
exp1_articV3	230130	P6_230130_Run2	Run2	F04	26529	0
exp1_articV3	230130	P6_230130_Run2	Run2	F04	26577	0
exp1_articV3	230130	P6_230130_Run2	Run2	F09	8835	0
exp1_articV3	230130	P6_230130_Run2	Run2	F09	14960	0
exp1_articV3	230130	P6_230130_Run2	Run2	F09	15510	0
exp1_articV3	230130	P6_230130_Run2	Run2	F09	15521	0
exp1_articV3	230130	P6_230130_Run2	Run2	F09	25000	0
exp1_articV3	230130	P6_230130_Run2	Run2	F09	26529	0
exp1_articV3	230130	P6_230130_Run2	Run2	F09	26577	0
exp1_articV3	230130	P6_230130_Run2	Run2	G12	8835	0
exp1_articV3	230130	P6_230130_Run2	Run2	G12	14960	0
exp1_articV3	230130	P6_230130_Run2	Run2	G12	15510	0
exp1_articV3	230130	P6_230130_Run2	Run2	G12	15521	0
exp1_articV3	230130	P6_230130_Run2	Run2	G12	25000	0
exp1_articV3	230130	P6_230130_Run2	Run2	G12	26529	0
exp1_articV3	230130	P6_230130_Run2	Run2	G12	26577	0
exp1_articV3	230130	P6_230130_Run2	Run2	H12	8835	0
exp1_articV3	230130	P6_230130_Run2	Run2	H12	14960	0
exp1_articV3	230130	P6_230130_Run2	Run2	H12	15510	0
exp1_articV3	230130	P6_230130_Run2	Run2	H12	15521	0
exp1_articV3	230130	P6_230130_Run2	Run2	H12	25000	0
exp1_articV3	230130	P6_230130_Run2	Run2	H12	26529	0
exp1_articV3	230130	P6_230130_Run2	Run2	H12	26577	0
exp1_articV3	230130	P7_230130_Run2	Run2	C04	8835	0
exp1_articV3	230130	P7_230130_Run2	Run2	C04	14960	0
exp1_articV3	230130	P7_230130_Run2	Run2	C04	15510	0
exp1_articV3	230130	P7_230130_Run2	Run2	C04	15521	0
exp1_articV3	230130	P7_230130_Run2	Run2	C04	25000	0
exp1_articV3	230130	P7_230130_Run2	Run2	C04	26529	0
exp1_articV3	230130	P7_230130_Run2	Run2	C04	26577	0
exp1_articV3	230130	P7_230130_Run2	Run2	C09	8835	0
exp1_articV3	230130	P7_230130_Run2	Run2	C09	14960	0
exp1_articV3	230130	P7_230130_Run2	Run2	C09	15510	0
exp1_articV3	230130	P7_230130_Run2	Run2	C09	15521	0
exp1_articV3	230130	P7_230130_Run2	Run2	C09	25000	0
exp1_articV3	230130	P7_230130_Run2	Run2	C09	26529	0
exp1_articV3	230130	P7_230130_Run2	Run2	C09	26577	0
exp1_articV3	230130	P7_230130_Run2	Run2	F04	8835	0
exp1_articV3	230130	P7_230130_Run2	Run2	F04	14960	0
exp1_articV3	230130	P7_230130_Run2	Run2	F04	15510	0
exp1_articV3	230130	P7_230130_Run2	Run2	F04	15521	0
exp1_articV3	230130	P7_230130_Run2	Run2	F04	25000	0
exp1_articV3	230130	P7_230130_Run2	Run2	F04	26529	0
exp1_articV3	230130	P7_230130_Run2	Run2	F04	26577	0
exp1_articV3	230130	P7_230130_Run2	Run2	F09	8835	0
exp1_articV3	230130	P7_230130_Run2	Run2	F09	14960	0
exp1_articV3	230130	P7_230130_Run2	Run2	F09	15510	0
exp1_articV3	230130	P7_230130_Run2	Run2	F09	15521	0
exp1_articV3	230130	P7_230130_Run2	Run2	F09	25000	0
exp1_articV3	230130	P7_230130_Run2	Run2	F09	26529	0
exp1_articV3	230130	P7_230130_Run2	Run2	F09	26577	0
exp1_articV3	230130	P7_230130_Run2	Run2	G12	8835	0
exp1_articV3	230130	P7_230130_Run2	Run2	G12	14960	0
exp1_articV3	230130	P7_230130_Run2	Run2	G12	15510	0
exp1_articV3	230130	P7_230130_Run2	Run2	G12	15521	0
exp1_articV3	230130	P7_230130_Run2	Run2	G12	25000	0
exp1_articV3	230130	P7_230130_Run2	Run2	G12	26529	0
exp1_articV3	230130	P7_230130_Run2	Run2	G12	26577	0
exp1_articV3	230130	P7_230130_Run2	Run2	H12	8835	0
exp1_articV3	230130	P7_230130_Run2	Run2	H12	14960	0
exp1_articV3	230130	P7_230130_Run2	Run2	H12	15510	0
exp1_articV3	230130	P7_230130_Run2	Run2	H12	15521	0
exp1_articV3	230130	P7_230130_Run2	Run2	H12	25000	0
exp1_articV3	230130	P7_230130_Run2	Run2	H12	26529	0
exp1_articV3	230130	P7_230130_Run2	Run2	H12	26577	0
exp1_articV3	230130	P8_230130_Run2	Run2	C04	8835	0
exp1_articV3	230130	P8_230130_Run2	Run2	C04	14960	0
exp1_articV3	230130	P8_230130_Run2	Run2	C04	15510	0
exp1_articV3	230130	P8_230130_Run2	Run2	C04	15521	0
exp1_articV3	230130	P8_230130_Run2	Run2	C04	25000	0
exp1_articV3	230130	P8_230130_Run2	Run2	C04	26529	0
exp1_articV3	230130	P8_230130_Run2	Run2	C04	26577	0
exp1_articV3	230130	P8_230130_Run2	Run2	C09	8835	0
exp1_articV3	230130	P8_230130_Run2	Run2	C09	14960	0
exp1_articV3	230130	P8_230130_Run2	Run2	C09	15510	0
exp1_articV3	230130	P8_230130_Run2	Run2	C09	15521	0
exp1_articV3	230130	P8_230130_Run2	Run2	C09	25000	0
exp1_articV3	230130	P8_230130_Run2	Run2	C09	26529	0
exp1_articV3	230130	P8_230130_Run2	Run2	C09	26577	0
exp1_articV3	230130	P8_230130_Run2	Run2	F04	8835	0
exp1_articV3	230130	P8_230130_Run2	Run2	F04	14960	0
exp1_articV3	230130	P8_230130_Run2	Run2	F04	15510	0
exp1_articV3	230130	P8_230130_Run2	Run2	F04	15521	0
exp1_articV3	230130	P8_230130_Run2	Run2	F04	25000	0
exp1_articV3	230130	P8_230130_Run2	Run2	F04	26529	0
exp1_articV3	230130	P8_230130_Run2	Run2	F04	26577	0
exp1_articV3	230130	P8_230130_Run2	Run2	F09	8835	0
exp1_articV3	230130	P8_230130_Run2	Run2	F09	14960	0
exp1_articV3	230130	P8_230130_Run2	Run2	F09	15510	0
exp1_articV3	230130	P8_230130_Run2	Run2	F09	15521	0
exp1_articV3	230130	P8_230130_Run2	Run2	F09	25000	0
exp1_articV3	230130	P8_230130_Run2	Run2	F09	26529	0
exp1_articV3	230130	P8_230130_Run2	Run2	F09	26577	0
exp1_articV3	230130	P8_230130_Run2	Run2	G12	8835	0
exp1_articV3	230130	P8_230130_Run2	Run2	G12	14960	0
exp1_articV3	230130	P8_230130_Run2	Run2	G12	15510	0
exp1_articV3	230130	P8_230130_Run2	Run2	G12	15521	0
exp1_articV3	230130	P8_230130_Run2	Run2	G12	25000	0
exp1_articV3	230130	P8_230130_Run2	Run2	G12	26529	0
exp1_articV3	230130	P8_230130_Run2	Run2	G12	26577	0
exp1_articV3	230130	P8_230130_Run2	Run2	H12	8835	0
exp1_articV3	230130	P8_230130_Run2	Run2	H12	14960	0
exp1_articV3	230130	P8_230130_Run2	Run2	H12	15510	0
exp1_articV3	230130	P8_230130_Run2	Run2	H12	15521	0
exp1_articV3	230130	P8_230130_Run2	Run2	H12	25000	0
exp1_articV3	230130	P8_230130_Run2	Run2	H12	26529	0
exp1_articV3	230130	P8_230130_Run2	Run2	H12	26577	0
exp1_articV4	221223	P1_221223_Run5	Run5	C04	8835	0
exp1_articV4	221223	P1_221223_Run5	Run5	C04	14960	0
exp1_articV4	221223	P1_221223_Run5	Run5	C04	15510	0
exp1_articV4	221223	P1_221223_Run5	Run5	C04	15521	0
exp1_articV4	221223	P1_221223_Run5	Run5	C04	25000	0
exp1_articV4	221223	P1_221223_Run5	Run5	C04	26529	0
exp1_articV4	221223	P1_221223_Run5	Run5	C04	26577	0
exp1_articV4	221223	P1_221223_Run5	Run5	C09	8835	0
exp1_articV4	221223	P1_221223_Run5	Run5	C09	14960	0
exp1_articV4	221223	P1_221223_Run5	Run5	C09	15510	0
exp1_articV4	221223	P1_221223_Run5	Run5	C09	15521	0
exp1_articV4	221223	P1_221223_Run5	Run5	C09	25000	0
exp1_articV4	221223	P1_221223_Run5	Run5	C09	26529	0
exp1_articV4	221223	P1_221223_Run5	Run5	C09	26577	0
exp1_articV4	221223	P1_221223_Run5	Run5	F04	8835	0
exp1_articV4	221223	P1_221223_Run5	Run5	F04	14960	0
exp1_articV4	221223	P1_221223_Run5	Run5	F04	15510	0
exp1_articV4	221223	P1_221223_Run5	Run5	F04	15521	0
exp1_articV4	221223	P1_221223_Run5	Run5	F04	25000	0
exp1_articV4	221223	P1_221223_Run5	Run5	F04	26529	0
exp1_articV4	221223	P1_221223_Run5	Run5	F04	26577	0
exp1_articV4	221223	P1_221223_Run5	Run5	F09	8835	0
exp1_articV4	221223	P1_221223_Run5	Run5	F09	14960	2
exp1_articV4	221223	P1_221223_Run5	Run5	F09	15510	0
exp1_articV4	221223	P1_221223_Run5	Run5	F09	15521	0
exp1_articV4	221223	P1_221223_Run5	Run5	F09	25000	0
exp1_articV4	221223	P1_221223_Run5	Run5	F09	26529	0
exp1_articV4	221223	P1_221223_Run5	Run5	F09	26577	0
exp1_articV4	221223	P1_221223_Run5	Run5	G12	8835	0
exp1_articV4	221223	P1_221223_Run5	Run5	G12	14960	0
exp1_articV4	221223	P1_221223_Run5	Run5	G12	15510	0
exp1_articV4	221223	P1_221223_Run5	Run5	G12	15521	0
exp1_articV4	221223	P1_221223_Run5	Run5	G12	25000	0
exp1_articV4	221223	P1_221223_Run5	Run5	G12	26529	0
exp1_articV4	221223	P1_221223_Run5	Run5	G12	26577	0
exp1_articV4	221223	P1_221223_Run5	Run5	H12	8835	0
exp1_articV4	221223	P1_221223_Run5	Run5	H12	14960	0
exp1_articV4	221223	P1_221223_Run5	Run5	H12	15510	0
exp1_articV4	221223	P1_221223_Run5	Run5	H12	15521	0
exp1_articV4	221223	P1_221223_Run5	Run5	H12	25000	0
exp1_articV4	221223	P1_221223_Run5	Run5	H12	26529	0
exp1_articV4	221223	P1_221223_Run5	Run5	H12	26577	0
exp1_articV4	221223	P2_221223_Run5	Run5	C04	8835	0
exp1_articV4	221223	P2_221223_Run5	Run5	C04	14960	0
exp1_articV4	221223	P2_221223_Run5	Run5	C04	15510	0
exp1_articV4	221223	P2_221223_Run5	Run5	C04	15521	0
exp1_articV4	221223	P2_221223_Run5	Run5	C04	25000	0
exp1_articV4	221223	P2_221223_Run5	Run5	C04	26529	0
exp1_articV4	221223	P2_221223_Run5	Run5	C04	26577	0
exp1_articV4	221223	P2_221223_Run5	Run5	C09	8835	0
exp1_articV4	221223	P2_221223_Run5	Run5	C09	14960	0
exp1_articV4	221223	P2_221223_Run5	Run5	C09	15510	0
exp1_articV4	221223	P2_221223_Run5	Run5	C09	15521	0
exp1_articV4	221223	P2_221223_Run5	Run5	C09	25000	0
exp1_articV4	221223	P2_221223_Run5	Run5	C09	26529	0
exp1_articV4	221223	P2_221223_Run5	Run5	C09	26577	0
exp1_articV4	221223	P2_221223_Run5	Run5	F04	8835	0
exp1_articV4	221223	P2_221223_Run5	Run5	F04	14960	0
exp1_articV4	221223	P2_221223_Run5	Run5	F04	15510	0
exp1_articV4	221223	P2_221223_Run5	Run5	F04	15521	0
exp1_articV4	221223	P2_221223_Run5	Run5	F04	25000	0
exp1_articV4	221223	P2_221223_Run5	Run5	F04	26529	0
exp1_articV4	221223	P2_221223_Run5	Run5	F04	26577	0
exp1_articV4	221223	P2_221223_Run5	Run5	F09	8835	0
exp1_articV4	221223	P2_221223_Run5	Run5	F09	14960	0
exp1_articV4	221223	P2_221223_Run5	Run5	F09	15510	0
exp1_articV4	221223	P2_221223_Run5	Run5	F09	15521	0
exp1_articV4	221223	P2_221223_Run5	Run5	F09	25000	0
exp1_articV4	221223	P2_221223_Run5	Run5	F09	26529	0
exp1_articV4	221223	P2_221223_Run5	Run5	F09	26577	0
exp1_articV4	221223	P2_221223_Run5	Run5	G12	8835	0
exp1_articV4	221223	P2_221223_Run5	Run5	G12	14960	0
exp1_articV4	221223	P2_221223_Run5	Run5	G12	15510	0
exp1_articV4	221223	P2_221223_Run5	Run5	G12	15521	0
exp1_articV4	221223	P2_221223_Run5	Run5	G12	25000	0
exp1_articV4	221223	P2_221223_Run5	Run5	G12	26529	0
exp1_articV4	221223	P2_221223_Run5	Run5	G12	26577	0
exp1_articV4	221223	P2_221223_Run5	Run5	H12	8835	0
exp1_articV4	221223	P2_221223_Run5	Run5	H12	14960	0
exp1_articV4	221223	P2_221223_Run5	Run5	H12	15510	0
exp1_articV4	221223	P2_221223_Run5	Run5	H12	15521	0
exp1_articV4	221223	P2_221223_Run5	Run5	H12	25000	0
exp1_articV4	221223	P2_221223_Run5	Run5	H12	26529	0
exp1_articV4	221223	P2_221223_Run5	Run5	H12	26577	0
exp1_articV4	221223	P3_221223_Run5	Run5	C04	8835	0
exp1_articV4	221223	P3_221223_Run5	Run5	C04	14960	0
exp1_articV4	221223	P3_221223_Run5	Run5	C04	15510	0
exp1_articV4	221223	P3_221223_Run5	Run5	C04	15521	0
exp1_articV4	221223	P3_221223_Run5	Run5	C04	25000	0
exp1_articV4	221223	P3_221223_Run5	Run5	C04	26529	0
exp1_articV4	221223	P3_221223_Run5	Run5	C04	26577	0
exp1_articV4	221223	P3_221223_Run5	Run5	C09	8835	0
exp1_articV4	221223	P3_221223_Run5	Run5	C09	14960	0
exp1_articV4	221223	P3_221223_Run5	Run5	C09	15510	0
exp1_articV4	221223	P3_221223_Run5	Run5	C09	15521	0
exp1_articV4	221223	P3_221223_Run5	Run5	C09	25000	0
exp1_articV4	221223	P3_221223_Run5	Run5	C09	26529	0
exp1_articV4	221223	P3_221223_Run5	Run5	C09	26577	0
exp1_articV4	221223	P3_221223_Run5	Run5	F04	8835	0
exp1_articV4	221223	P3_221223_Run5	Run5	F04	14960	0
exp1_articV4	221223	P3_221223_Run5	Run5	F04	15510	0
exp1_articV4	221223	P3_221223_Run5	Run5	F04	15521	0
exp1_articV4	221223	P3_221223_Run5	Run5	F04	25000	0
exp1_articV4	221223	P3_221223_Run5	Run5	F04	26529	0
exp1_articV4	221223	P3_221223_Run5	Run5	F04	26577	0
exp1_articV4	221223	P3_221223_Run5	Run5	F09	8835	0
exp1_articV4	221223	P3_221223_Run5	Run5	F09	14960	0
exp1_articV4	221223	P3_221223_Run5	Run5	F09	15510	0
exp1_articV4	221223	P3_221223_Run5	Run5	F09	15521	0
exp1_articV4	221223	P3_221223_Run5	Run5	F09	25000	0
exp1_articV4	221223	P3_221223_Run5	Run5	F09	26529	0
exp1_articV4	221223	P3_221223_Run5	Run5	F09	26577	0
exp1_articV4	221223	P3_221223_Run5	Run5	G12	8835	0
exp1_articV4	221223	P3_221223_Run5	Run5	G12	14960	0
exp1_articV4	221223	P3_221223_Run5	Run5	G12	15510	0
exp1_articV4	221223	P3_221223_Run5	Run5	G12	15521	0
exp1_articV4	221223	P3_221223_Run5	Run5	G12	25000	0
exp1_articV4	221223	P3_221223_Run5	Run5	G12	26529	0
exp1_articV4	221223	P3_221223_Run5	Run5	G12	26577	0
exp1_articV4	221223	P3_221223_Run5	Run5	H12	8835	0
exp1_articV4	221223	P3_221223_Run5	Run5	H12	14960	0
exp1_articV4	221223	P3_221223_Run5	Run5	H12	15510	0
exp1_articV4	221223	P3_221223_Run5	Run5	H12	15521	0
exp1_articV4	221223	P3_221223_Run5	Run5	H12	25000	0
exp1_articV4	221223	P3_221223_Run5	Run5	H12	26529	0
exp1_articV4	221223	P3_221223_Run5	Run5	H12	26577	0
exp1_articV4	221223	P4_221223_Run5	Run5	C04	8835	0
exp1_articV4	221223	P4_221223_Run5	Run5	C04	14960	0
exp1_articV4	221223	P4_221223_Run5	Run5	C04	15510	0
exp1_articV4	221223	P4_221223_Run5	Run5	C04	15521	0
exp1_articV4	221223	P4_221223_Run5	Run5	C04	25000	0
exp1_articV4	221223	P4_221223_Run5	Run5	C04	26529	0
exp1_articV4	221223	P4_221223_Run5	Run5	C04	26577	0
exp1_articV4	221223	P4_221223_Run5	Run5	C09	8835	0
exp1_articV4	221223	P4_221223_Run5	Run5	C09	14960	0
exp1_articV4	221223	P4_221223_Run5	Run5	C09	15510	0
exp1_articV4	221223	P4_221223_Run5	Run5	C09	15521	0
exp1_articV4	221223	P4_221223_Run5	Run5	C09	25000	0
exp1_articV4	221223	P4_221223_Run5	Run5	C09	26529	0
exp1_articV4	221223	P4_221223_Run5	Run5	C09	26577	0
exp1_articV4	221223	P4_221223_Run5	Run5	F04	8835	0
exp1_articV4	221223	P4_221223_Run5	Run5	F04	14960	0
exp1_articV4	221223	P4_221223_Run5	Run5	F04	15510	0
exp1_articV4	221223	P4_221223_Run5	Run5	F04	15521	0
exp1_articV4	221223	P4_221223_Run5	Run5	F04	25000	0
exp1_articV4	221223	P4_221223_Run5	Run5	F04	26529	0
exp1_articV4	221223	P4_221223_Run5	Run5	F04	26577	0
exp1_articV4	221223	P4_221223_Run5	Run5	F09	8835	0
exp1_articV4	221223	P4_221223_Run5	Run5	F09	14960	0
exp1_articV4	221223	P4_221223_Run5	Run5	F09	15510	0
exp1_articV4	221223	P4_221223_Run5	Run5	F09	15521	0
exp1_articV4	221223	P4_221223_Run5	Run5	F09	25000	0
exp1_articV4	221223	P4_221223_Run5	Run5	F09	26529	0
exp1_articV4	221223	P4_221223_Run5	Run5	F09	26577	0
exp1_articV4	221223	P4_221223_Run5	Run5	G12	8835	0
exp1_articV4	221223	P4_221223_Run5	Run5	G12	14960	2
exp1_articV4	221223	P4_221223_Run5	Run5	G12	15510	0
exp1_articV4	221223	P4_221223_Run5	Run5	G12	15521	0
exp1_articV4	221223	P4_221223_Run5	Run5	G12	25000	0
exp1_articV4	221223	P4_221223_Run5	Run5	G12	26529	0
exp1_articV4	221223	P4_221223_Run5	Run5	G12	26577	0
exp1_articV4	221223	P4_221223_Run5	Run5	H12	8835	0
exp1_articV4	221223	P4_221223_Run5	Run5	H12	14960	0
exp1_articV4	221223	P4_221223_Run5	Run5	H12	15510	0
exp1_articV4	221223	P4_221223_Run5	Run5	H12	15521	0
exp1_articV4	221223	P4_221223_Run5	Run5	H12	25000	0
exp1_articV4	221223	P4_221223_Run5	Run5	H12	26529	1
exp1_articV4	221223	P4_221223_Run5	Run5	H12	26577	1
exp1_articV4	230202	P5_230202_Run6	Run6	C04	8835	0
exp1_articV4	230202	P5_230202_Run6	Run6	C04	14960	4
exp1_articV4	230202	P5_230202_Run6	Run6	C04	15510	0
exp1_articV4	230202	P5_230202_Run6	Run6	C04	15521	0
exp1_articV4	230202	P5_230202_Run6	Run6	C04	25000	0
exp1_articV4	230202	P5_230202_Run6	Run6	C04	26529	0
exp1_articV4	230202	P5_230202_Run6	Run6	C04	26577	0
exp1_articV4	230202	P5_230202_Run6	Run6	C09	8835	0
exp1_articV4	230202	P5_230202_Run6	Run6	C09	14960	0
exp1_articV4	230202	P5_230202_Run6	Run6	C09	15510	0
exp1_articV4	230202	P5_230202_Run6	Run6	C09	15521	0
exp1_articV4	230202	P5_230202_Run6	Run6	C09	25000	0
exp1_articV4	230202	P5_230202_Run6	Run6	C09	26529	0
exp1_articV4	230202	P5_230202_Run6	Run6	C09	26577	0
exp1_articV4	230202	P5_230202_Run6	Run6	F04	8835	0
exp1_articV4	230202	P5_230202_Run6	Run6	F04	14960	2
exp1_articV4	230202	P5_230202_Run6	Run6	F04	15510	0
exp1_articV4	230202	P5_230202_Run6	Run6	F04	15521	0
exp1_articV4	230202	P5_230202_Run6	Run6	F04	25000	0
exp1_articV4	230202	P5_230202_Run6	Run6	F04	26529	0
exp1_articV4	230202	P5_230202_Run6	Run6	F04	26577	0
exp1_articV4	230202	P5_230202_Run6	Run6	F09	8835	0
exp1_articV4	230202	P5_230202_Run6	Run6	F09	14960	2
exp1_articV4	230202	P5_230202_Run6	Run6	F09	15510	0
exp1_articV4	230202	P5_230202_Run6	Run6	F09	15521	0
exp1_articV4	230202	P5_230202_Run6	Run6	F09	25000	0
exp1_articV4	230202	P5_230202_Run6	Run6	F09	26529	0
exp1_articV4	230202	P5_230202_Run6	Run6	F09	26577	0
exp1_articV4	230202	P5_230202_Run6	Run6	G12	8835	0
exp1_articV4	230202	P5_230202_Run6	Run6	G12	14960	0
exp1_articV4	230202	P5_230202_Run6	Run6	G12	15510	0
exp1_articV4	230202	P5_230202_Run6	Run6	G12	15521	0
exp1_articV4	230202	P5_230202_Run6	Run6	G12	25000	0
exp1_articV4	230202	P5_230202_Run6	Run6	G12	26529	0
exp1_articV4	230202	P5_230202_Run6	Run6	G12	26577	0
exp1_articV4	230202	P5_230202_Run6	Run6	H12	8835	0
exp1_articV4	230202	P5_230202_Run6	Run6	H12	14960	0
exp1_articV4	230202	P5_230202_Run6	Run6	H12	15510	0
exp1_articV4	230202	P5_230202_Run6	Run6	H12	15521	0
exp1_articV4	230202	P5_230202_Run6	Run6	H12	25000	0
exp1_articV4	230202	P5_230202_Run6	Run6	H12	26529	0
exp1_articV4	230202	P5_230202_Run6	Run6	H12	26577	0
exp1_articV4	230202	P6_230202_Run6	Run6	C04	8835	0
exp1_articV4	230202	P6_230202_Run6	Run6	C04	14960	4
exp1_articV4	230202	P6_230202_Run6	Run6	C04	15510	0
exp1_articV4	230202	P6_230202_Run6	Run6	C04	15521	0
exp1_articV4	230202	P6_230202_Run6	Run6	C04	25000	0
exp1_articV4	230202	P6_230202_Run6	Run6	C04	26529	0
exp1_articV4	230202	P6_230202_Run6	Run6	C04	26577	0
exp1_articV4	230202	P6_230202_Run6	Run6	C09	8835	0
exp1_articV4	230202	P6_230202_Run6	Run6	C09	14960	2
exp1_articV4	230202	P6_230202_Run6	Run6	C09	15510	0
exp1_articV4	230202	P6_230202_Run6	Run6	C09	15521	0
exp1_articV4	230202	P6_230202_Run6	Run6	C09	25000	0
exp1_articV4	230202	P6_230202_Run6	Run6	C09	26529	0
exp1_articV4	230202	P6_230202_Run6	Run6	C09	26577	0
exp1_articV4	230202	P6_230202_Run6	Run6	F04	8835	0
exp1_articV4	230202	P6_230202_Run6	Run6	F04	14960	2
exp1_articV4	230202	P6_230202_Run6	Run6	F04	15510	0
exp1_articV4	230202	P6_230202_Run6	Run6	F04	15521	0
exp1_articV4	230202	P6_230202_Run6	Run6	F04	25000	0
exp1_articV4	230202	P6_230202_Run6	Run6	F04	26529	0
exp1_articV4	230202	P6_230202_Run6	Run6	F04	26577	0
exp1_articV4	230202	P6_230202_Run6	Run6	F09	8835	0
exp1_articV4	230202	P6_230202_Run6	Run6	F09	14960	0
exp1_articV4	230202	P6_230202_Run6	Run6	F09	15510	0
exp1_articV4	230202	P6_230202_Run6	Run6	F09	15521	0
exp1_articV4	230202	P6_230202_Run6	Run6	F09	25000	0
exp1_articV4	230202	P6_230202_Run6	Run6	F09	26529	0
exp1_articV4	230202	P6_230202_Run6	Run6	F09	26577	0
exp1_articV4	230202	P6_230202_Run6	Run6	G12	8835	0
exp1_articV4	230202	P6_230202_Run6	Run6	G12	14960	2
exp1_articV4	230202	P6_230202_Run6	Run6	G12	15510	0
exp1_articV4	230202	P6_230202_Run6	Run6	G12	15521	0
exp1_articV4	230202	P6_230202_Run6	Run6	G12	25000	0
exp1_articV4	230202	P6_230202_Run6	Run6	G12	26529	0
exp1_articV4	230202	P6_230202_Run6	Run6	G12	26577	0
exp1_articV4	230202	P6_230202_Run6	Run6	H12	8835	0
exp1_articV4	230202	P6_230202_Run6	Run6	H12	14960	0
exp1_articV4	230202	P6_230202_Run6	Run6	H12	15510	0
exp1_articV4	230202	P6_230202_Run6	Run6	H12	15521	0
exp1_articV4	230202	P6_230202_Run6	Run6	H12	25000	0
exp1_articV4	230202	P6_230202_Run6	Run6	H12	26529	0
exp1_articV4	230202	P6_230202_Run6	Run6	H12	26577	0
exp1_articV4	230202	P7_230202_Run6	Run6	C04	8835	0
exp1_articV4	230202	P7_230202_Run6	Run6	C04	14960	2
exp1_articV4	230202	P7_230202_Run6	Run6	C04	15510	0
exp1_articV4	230202	P7_230202_Run6	Run6	C04	15521	0
exp1_articV4	230202	P7_230202_Run6	Run6	C04	25000	0
exp1_articV4	230202	P7_230202_Run6	Run6	C04	26529	0
exp1_articV4	230202	P7_230202_Run6	Run6	C04	26577	0
exp1_articV4	230202	P7_230202_Run6	Run6	C09	8835	0
exp1_articV4	230202	P7_230202_Run6	Run6	C09	14960	1
exp1_articV4	230202	P7_230202_Run6	Run6	C09	15510	0
exp1_articV4	230202	P7_230202_Run6	Run6	C09	15521	0
exp1_articV4	230202	P7_230202_Run6	Run6	C09	25000	0
exp1_articV4	230202	P7_230202_Run6	Run6	C09	26529	0
exp1_articV4	230202	P7_230202_Run6	Run6	C09	26577	0
exp1_articV4	230202	P7_230202_Run6	Run6	F04	8835	0
exp1_articV4	230202	P7_230202_Run6	Run6	F04	14960	0
exp1_articV4	230202	P7_230202_Run6	Run6	F04	15510	0
exp1_articV4	230202	P7_230202_Run6	Run6	F04	15521	0
exp1_articV4	230202	P7_230202_Run6	Run6	F04	25000	0
exp1_articV4	230202	P7_230202_Run6	Run6	F04	26529	0
exp1_articV4	230202	P7_230202_Run6	Run6	F04	26577	0
exp1_articV4	230202	P7_230202_Run6	Run6	F09	8835	0
exp1_articV4	230202	P7_230202_Run6	Run6	F09	14960	2
exp1_articV4	230202	P7_230202_Run6	Run6	F09	15510	0
exp1_articV4	230202	P7_230202_Run6	Run6	F09	15521	0
exp1_articV4	230202	P7_230202_Run6	Run6	F09	25000	0
exp1_articV4	230202	P7_230202_Run6	Run6	F09	26529	2
exp1_articV4	230202	P7_230202_Run6	Run6	F09	26577	0
exp1_articV4	230202	P7_230202_Run6	Run6	G12	8835	0
exp1_articV4	230202	P7_230202_Run6	Run6	G12	14960	4
exp1_articV4	230202	P7_230202_Run6	Run6	G12	15510	0
exp1_articV4	230202	P7_230202_Run6	Run6	G12	15521	0
exp1_articV4	230202	P7_230202_Run6	Run6	G12	25000	0
exp1_articV4	230202	P7_230202_Run6	Run6	G12	26529	0
exp1_articV4	230202	P7_230202_Run6	Run6	G12	26577	0
exp1_articV4	230202	P7_230202_Run6	Run6	H12	8835	0
exp1_articV4	230202	P7_230202_Run6	Run6	H12	14960	0
exp1_articV4	230202	P7_230202_Run6	Run6	H12	15510	0
exp1_articV4	230202	P7_230202_Run6	Run6	H12	15521	0
exp1_articV4	230202	P7_230202_Run6	Run6	H12	25000	0
exp1_articV4	230202	P7_230202_Run6	Run6	H12	26529	0
exp1_articV4	230202	P7_230202_Run6	Run6	H12	26577	0
exp1_articV4	230202	P8_230202_Run6	Run6	C04	8835	0
exp1_articV4	230202	P8_230202_Run6	Run6	C04	14960	2
exp1_articV4	230202	P8_230202_Run6	Run6	C04	15510	0
exp1_articV4	230202	P8_230202_Run6	Run6	C04	15521	0
exp1_articV4	230202	P8_230202_Run6	Run6	C04	25000	0
exp1_articV4	230202	P8_230202_Run6	Run6	C04	26529	0
exp1_articV4	230202	P8_230202_Run6	Run6	C04	26577	0
exp1_articV4	230202	P8_230202_Run6	Run6	C09	8835	0
exp1_articV4	230202	P8_230202_Run6	Run6	C09	14960	2
exp1_articV4	230202	P8_230202_Run6	Run6	C09	15510	0
exp1_articV4	230202	P8_230202_Run6	Run6	C09	15521	0
exp1_articV4	230202	P8_230202_Run6	Run6	C09	25000	0
exp1_articV4	230202	P8_230202_Run6	Run6	C09	26529	0
exp1_articV4	230202	P8_230202_Run6	Run6	C09	26577	0
exp1_articV4	230202	P8_230202_Run6	Run6	F04	8835	0
exp1_articV4	230202	P8_230202_Run6	Run6	F04	14960	1
exp1_articV4	230202	P8_230202_Run6	Run6	F04	15510	0
exp1_articV4	230202	P8_230202_Run6	Run6	F04	15521	0
exp1_articV4	230202	P8_230202_Run6	Run6	F04	25000	0
exp1_articV4	230202	P8_230202_Run6	Run6	F04	26529	0
exp1_articV4	230202	P8_230202_Run6	Run6	F04	26577	0
exp1_articV4	230202	P8_230202_Run6	Run6	F09	8835	0
exp1_articV4	230202	P8_230202_Run6	Run6	F09	14960	0
exp1_articV4	230202	P8_230202_Run6	Run6	F09	15510	0
exp1_articV4	230202	P8_230202_Run6	Run6	F09	15521	0
exp1_articV4	230202	P8_230202_Run6	Run6	F09	25000	0
exp1_articV4	230202	P8_230202_Run6	Run6	F09	26529	0
exp1_articV4	230202	P8_230202_Run6	Run6	F09	26577	0
exp1_articV4	230202	P8_230202_Run6	Run6	G12	8835	0
exp1_articV4	230202	P8_230202_Run6	Run6	G12	14960	2
exp1_articV4	230202	P8_230202_Run6	Run6	G12	15510	0
exp1_articV4	230202	P8_230202_Run6	Run6	G12	15521	0
exp1_articV4	230202	P8_230202_Run6	Run6	G12	25000	0
exp1_articV4	230202	P8_230202_Run6	Run6	G12	26529	0
exp1_articV4	230202	P8_230202_Run6	Run6	G12	26577	0
exp1_articV4	230202	P8_230202_Run6	Run6	H12	8835	0
exp1_articV4	230202	P8_230202_Run6	Run6	H12	14960	0
exp1_articV4	230202	P8_230202_Run6	Run6	H12	15510	0
exp1_articV4	230202	P8_230202_Run6	Run6	H12	15521	0
exp1_articV4	230202	P8_230202_Run6	Run6	H12	25000	0
exp1_articV4	230202	P8_230202_Run6	Run6	H12	26529	0
exp1_articV4	230202	P8_230202_Run6	Run6	H12	26577	0
exp2_articV3	230519	P10_230519_Run3	Run3	C04	8835	0
exp2_articV3	230519	P10_230519_Run3	Run3	C04	14960	0
exp2_articV3	230519	P10_230519_Run3	Run3	C04	15510	0
exp2_articV3	230519	P10_230519_Run3	Run3	C04	15521	0
exp2_articV3	230519	P10_230519_Run3	Run3	C04	25000	0
exp2_articV3	230519	P10_230519_Run3	Run3	C04	26529	0
exp2_articV3	230519	P10_230519_Run3	Run3	C04	26577	0
exp2_articV3	230519	P10_230519_Run3	Run3	C09	8835	0
exp2_articV3	230519	P10_230519_Run3	Run3	C09	14960	0
exp2_articV3	230519	P10_230519_Run3	Run3	C09	15510	0
exp2_articV3	230519	P10_230519_Run3	Run3	C09	15521	0
exp2_articV3	230519	P10_230519_Run3	Run3	C09	25000	0
exp2_articV3	230519	P10_230519_Run3	Run3	C09	26529	0
exp2_articV3	230519	P10_230519_Run3	Run3	C09	26577	0
exp2_articV3	230519	P10_230519_Run3	Run3	F04	8835	0
exp2_articV3	230519	P10_230519_Run3	Run3	F04	14960	0
exp2_articV3	230519	P10_230519_Run3	Run3	F04	15510	0
exp2_articV3	230519	P10_230519_Run3	Run3	F04	15521	0
exp2_articV3	230519	P10_230519_Run3	Run3	F04	25000	0
exp2_articV3	230519	P10_230519_Run3	Run3	F04	26529	0
exp2_articV3	230519	P10_230519_Run3	Run3	F04	26577	0
exp2_articV3	230519	P10_230519_Run3	Run3	F09	8835	0
exp2_articV3	230519	P10_230519_Run3	Run3	F09	14960	0
exp2_articV3	230519	P10_230519_Run3	Run3	F09	15510	0
exp2_articV3	230519	P10_230519_Run3	Run3	F09	15521	0
exp2_articV3	230519	P10_230519_Run3	Run3	F09	25000	0
exp2_articV3	230519	P10_230519_Run3	Run3	F09	26529	0
exp2_articV3	230519	P10_230519_Run3	Run3	F09	26577	0
exp2_articV3	230519	P10_230519_Run3	Run3	G12	8835	0
exp2_articV3	230519	P10_230519_Run3	Run3	G12	14960	0
exp2_articV3	230519	P10_230519_Run3	Run3	G12	15510	0
exp2_articV3	230519	P10_230519_Run3	Run3	G12	15521	0
exp2_articV3	230519	P10_230519_Run3	Run3	G12	25000	0
exp2_articV3	230519	P10_230519_Run3	Run3	G12	26529	0
exp2_articV3	230519	P10_230519_Run3	Run3	G12	26577	0
exp2_articV3	230519	P10_230519_Run3	Run3	H12	8835	0
exp2_articV3	230519	P10_230519_Run3	Run3	H12	14960	0
exp2_articV3	230519	P10_230519_Run3	Run3	H12	15510	0
exp2_articV3	230519	P10_230519_Run3	Run3	H12	15521	0
exp2_articV3	230519	P10_230519_Run3	Run3	H12	25000	0
exp2_articV3	230519	P10_230519_Run3	Run3	H12	26529	0
exp2_articV3	230519	P10_230519_Run3	Run3	H12	26577	0
exp2_articV3	230519	P9_230519_Run3	Run3	C04	8835	0
exp2_articV3	230519	P9_230519_Run3	Run3	C04	14960	0
exp2_articV3	230519	P9_230519_Run3	Run3	C04	15510	0
exp2_articV3	230519	P9_230519_Run3	Run3	C04	15521	0
exp2_articV3	230519	P9_230519_Run3	Run3	C04	25000	0
exp2_articV3	230519	P9_230519_Run3	Run3	C04	26529	0
exp2_articV3	230519	P9_230519_Run3	Run3	C04	26577	0
exp2_articV3	230519	P9_230519_Run3	Run3	C09	8835	0
exp2_articV3	230519	P9_230519_Run3	Run3	C09	14960	0
exp2_articV3	230519	P9_230519_Run3	Run3	C09	15510	0
exp2_articV3	230519	P9_230519_Run3	Run3	C09	15521	0
exp2_articV3	230519	P9_230519_Run3	Run3	C09	25000	0
exp2_articV3	230519	P9_230519_Run3	Run3	C09	26529	0
exp2_articV3	230519	P9_230519_Run3	Run3	C09	26577	0
exp2_articV3	230519	P9_230519_Run3	Run3	F04	8835	0
exp2_articV3	230519	P9_230519_Run3	Run3	F04	14960	0
exp2_articV3	230519	P9_230519_Run3	Run3	F04	15510	0
exp2_articV3	230519	P9_230519_Run3	Run3	F04	15521	0
exp2_articV3	230519	P9_230519_Run3	Run3	F04	25000	0
exp2_articV3	230519	P9_230519_Run3	Run3	F04	26529	0
exp2_articV3	230519	P9_230519_Run3	Run3	F04	26577	0
exp2_articV3	230519	P9_230519_Run3	Run3	F09	8835	0
exp2_articV3	230519	P9_230519_Run3	Run3	F09	14960	0
exp2_articV3	230519	P9_230519_Run3	Run3	F09	15510	0
exp2_articV3	230519	P9_230519_Run3	Run3	F09	15521	0
exp2_articV3	230519	P9_230519_Run3	Run3	F09	25000	0
exp2_articV3	230519	P9_230519_Run3	Run3	F09	26529	0
exp2_articV3	230519	P9_230519_Run3	Run3	F09	26577	0
exp2_articV3	230519	P9_230519_Run3	Run3	G12	8835	0
exp2_articV3	230519	P9_230519_Run3	Run3	G12	14960	0
exp2_articV3	230519	P9_230519_Run3	Run3	G12	15510	0
exp2_articV3	230519	P9_230519_Run3	Run3	G12	15521	0
exp2_articV3	230519	P9_230519_Run3	Run3	G12	25000	0
exp2_articV3	230519	P9_230519_Run3	Run3	G12	26529	0
exp2_articV3	230519	P9_230519_Run3	Run3	G12	26577	0
exp2_articV3	230519	P9_230519_Run3	Run3	H12	8835	0
exp2_articV3	230519	P9_230519_Run3	Run3	H12	14960	0
exp2_articV3	230519	P9_230519_Run3	Run3	H12	15510	0
exp2_articV3	230519	P9_230519_Run3	Run3	H12	15521	0
exp2_articV3	230519	P9_230519_Run3	Run3	H12	25000	0
exp2_articV3	230519	P9_230519_Run3	Run3	H12	26529	0
exp2_articV3	230519	P9_230519_Run3	Run3	H12	26577	0
exp2_articV3	230525	P11_230525_Run4	Run4	C04	8835	0
exp2_articV3	230525	P11_230525_Run4	Run4	C04	14960	0
exp2_articV3	230525	P11_230525_Run4	Run4	C04	15510	0
exp2_articV3	230525	P11_230525_Run4	Run4	C04	15521	0
exp2_articV3	230525	P11_230525_Run4	Run4	C04	25000	0
exp2_articV3	230525	P11_230525_Run4	Run4	C04	26529	0
exp2_articV3	230525	P11_230525_Run4	Run4	C04	26577	0
exp2_articV3	230525	P11_230525_Run4	Run4	C09	8835	0
exp2_articV3	230525	P11_230525_Run4	Run4	C09	14960	0
exp2_articV3	230525	P11_230525_Run4	Run4	C09	15510	0
exp2_articV3	230525	P11_230525_Run4	Run4	C09	15521	0
exp2_articV3	230525	P11_230525_Run4	Run4	C09	25000	0
exp2_articV3	230525	P11_230525_Run4	Run4	C09	26529	0
exp2_articV3	230525	P11_230525_Run4	Run4	C09	26577	0
exp2_articV3	230525	P11_230525_Run4	Run4	F04	8835	0
exp2_articV3	230525	P11_230525_Run4	Run4	F04	14960	0
exp2_articV3	230525	P11_230525_Run4	Run4	F04	15510	0
exp2_articV3	230525	P11_230525_Run4	Run4	F04	15521	0
exp2_articV3	230525	P11_230525_Run4	Run4	F04	25000	0
exp2_articV3	230525	P11_230525_Run4	Run4	F04	26529	0
exp2_articV3	230525	P11_230525_Run4	Run4	F04	26577	0
exp2_articV3	230525	P11_230525_Run4	Run4	F09	8835	0
exp2_articV3	230525	P11_230525_Run4	Run4	F09	14960	0
exp2_articV3	230525	P11_230525_Run4	Run4	F09	15510	0
exp2_articV3	230525	P11_230525_Run4	Run4	F09	15521	0
exp2_articV3	230525	P11_230525_Run4	Run4	F09	25000	0
exp2_articV3	230525	P11_230525_Run4	Run4	F09	26529	0
exp2_articV3	230525	P11_230525_Run4	Run4	F09	26577	0
exp2_articV3	230525	P11_230525_Run4	Run4	G12	8835	0
exp2_articV3	230525	P11_230525_Run4	Run4	G12	14960	0
exp2_articV3	230525	P11_230525_Run4	Run4	G12	15510	0
exp2_articV3	230525	P11_230525_Run4	Run4	G12	15521	0
exp2_articV3	230525	P11_230525_Run4	Run4	G12	25000	0
exp2_articV3	230525	P11_230525_Run4	Run4	G12	26529	0
exp2_articV3	230525	P11_230525_Run4	Run4	G12	26577	0
exp2_articV3	230525	P11_230525_Run4	Run4	H12	8835	0
exp2_articV3	230525	P11_230525_Run4	Run4	H12	14960	0
exp2_articV3	230525	P11_230525_Run4	Run4	H12	15510	0
exp2_articV3	230525	P11_230525_Run4	Run4	H12	15521	0
exp2_articV3	230525	P11_230525_Run4	Run4	H12	25000	0
exp2_articV3	230525	P11_230525_Run4	Run4	H12	26529	0
exp2_articV3	230525	P11_230525_Run4	Run4	H12	26577	0
exp2_articV3	230525	P12_230525_Run4	Run4	C04	8835	0
exp2_articV3	230525	P12_230525_Run4	Run4	C04	14960	0
exp2_articV3	230525	P12_230525_Run4	Run4	C04	15510	0
exp2_articV3	230525	P12_230525_Run4	Run4	C04	15521	0
exp2_articV3	230525	P12_230525_Run4	Run4	C04	25000	0
exp2_articV3	230525	P12_230525_Run4	Run4	C04	26529	0
exp2_articV3	230525	P12_230525_Run4	Run4	C04	26577	0
exp2_articV3	230525	P12_230525_Run4	Run4	C09	8835	0
exp2_articV3	230525	P12_230525_Run4	Run4	C09	14960	0
exp2_articV3	230525	P12_230525_Run4	Run4	C09	15510	0
exp2_articV3	230525	P12_230525_Run4	Run4	C09	15521	0
exp2_articV3	230525	P12_230525_Run4	Run4	C09	25000	0
exp2_articV3	230525	P12_230525_Run4	Run4	C09	26529	0
exp2_articV3	230525	P12_230525_Run4	Run4	C09	26577	0
exp2_articV3	230525	P12_230525_Run4	Run4	F04	8835	0
exp2_articV3	230525	P12_230525_Run4	Run4	F04	14960	0
exp2_articV3	230525	P12_230525_Run4	Run4	F04	15510	0
exp2_articV3	230525	P12_230525_Run4	Run4	F04	15521	0
exp2_articV3	230525	P12_230525_Run4	Run4	F04	25000	0
exp2_articV3	230525	P12_230525_Run4	Run4	F04	26529	0
exp2_articV3	230525	P12_230525_Run4	Run4	F04	26577	0
exp2_articV3	230525	P12_230525_Run4	Run4	F09	8835	0
exp2_articV3	230525	P12_230525_Run4	Run4	F09	14960	0
exp2_articV3	230525	P12_230525_Run4	Run4	F09	15510	0
exp2_articV3	230525	P12_230525_Run4	Run4	F09	15521	0
exp2_articV3	230525	P12_230525_Run4	Run4	F09	25000	0
exp2_articV3	230525	P12_230525_Run4	Run4	F09	26529	0
exp2_articV3	230525	P12_230525_Run4	Run4	F09	26577	0
exp2_articV3	230525	P12_230525_Run4	Run4	G12	8835	0
exp2_articV3	230525	P12_230525_Run4	Run4	G12	14960	0
exp2_articV3	230525	P12_230525_Run4	Run4	G12	15510	1
exp2_articV3	230525	P12_230525_Run4	Run4	G12	15521	1
exp2_articV3	230525	P12_230525_Run4	Run4	G12	25000	0
exp2_articV3	230525	P12_230525_Run4	Run4	G12	26529	0
exp2_articV3	230525	P12_230525_Run4	Run4	G12	26577	0
exp2_articV3	230525	P12_230525_Run4	Run4	H12	8835	0
exp2_articV3	230525	P12_230525_Run4	Run4	H12	14960	0
exp2_articV3	230525	P12_230525_Run4	Run4	H12	15510	0
exp2_articV3	230525	P12_230525_Run4	Run4	H12	15521	0
exp2_articV3	230525	P12_230525_Run4	Run4	H12	25000	0
exp2_articV3	230525	P12_230525_Run4	Run4	H12	26529	0
exp2_articV3	230525	P12_230525_Run4	Run4	H12	26577	1
exp2_articV5	230519	P10_230519_Run3	Run3	C04	8835	0
exp2_articV5	230519	P10_230519_Run3	Run3	C04	14960	0
exp2_articV5	230519	P10_230519_Run3	Run3	C04	15510	0
exp2_articV5	230519	P10_230519_Run3	Run3	C04	15521	0
exp2_articV5	230519	P10_230519_Run3	Run3	C04	25000	0
exp2_articV5	230519	P10_230519_Run3	Run3	C04	26529	0
exp2_articV5	230519	P10_230519_Run3	Run3	C04	26577	0
exp2_articV5	230519	P10_230519_Run3	Run3	C09	8835	0
exp2_articV5	230519	P10_230519_Run3	Run3	C09	14960	0
exp2_articV5	230519	P10_230519_Run3	Run3	C09	15510	0
exp2_articV5	230519	P10_230519_Run3	Run3	C09	15521	0
exp2_articV5	230519	P10_230519_Run3	Run3	C09	25000	0
exp2_articV5	230519	P10_230519_Run3	Run3	C09	26529	0
exp2_articV5	230519	P10_230519_Run3	Run3	C09	26577	0
exp2_articV5	230519	P10_230519_Run3	Run3	F04	8835	0
exp2_articV5	230519	P10_230519_Run3	Run3	F04	14960	0
exp2_articV5	230519	P10_230519_Run3	Run3	F04	15510	0
exp2_articV5	230519	P10_230519_Run3	Run3	F04	15521	0
exp2_articV5	230519	P10_230519_Run3	Run3	F04	25000	0
exp2_articV5	230519	P10_230519_Run3	Run3	F04	26529	0
exp2_articV5	230519	P10_230519_Run3	Run3	F04	26577	0
exp2_articV5	230519	P10_230519_Run3	Run3	F09	8835	0
exp2_articV5	230519	P10_230519_Run3	Run3	F09	14960	0
exp2_articV5	230519	P10_230519_Run3	Run3	F09	15510	0
exp2_articV5	230519	P10_230519_Run3	Run3	F09	15521	0
exp2_articV5	230519	P10_230519_Run3	Run3	F09	25000	0
exp2_articV5	230519	P10_230519_Run3	Run3	F09	26529	0
exp2_articV5	230519	P10_230519_Run3	Run3	F09	26577	0
exp2_articV5	230519	P10_230519_Run3	Run3	G12	8835	0
exp2_articV5	230519	P10_230519_Run3	Run3	G12	14960	0
exp2_articV5	230519	P10_230519_Run3	Run3	G12	15510	0
exp2_articV5	230519	P10_230519_Run3	Run3	G12	15521	0
exp2_articV5	230519	P10_230519_Run3	Run3	G12	25000	0
exp2_articV5	230519	P10_230519_Run3	Run3	G12	26529	0
exp2_articV5	230519	P10_230519_Run3	Run3	G12	26577	0
exp2_articV5	230519	P10_230519_Run3	Run3	H12	8835	0
exp2_articV5	230519	P10_230519_Run3	Run3	H12	14960	0
exp2_articV5	230519	P10_230519_Run3	Run3	H12	15510	0
exp2_articV5	230519	P10_230519_Run3	Run3	H12	15521	0
exp2_articV5	230519	P10_230519_Run3	Run3	H12	25000	0
exp2_articV5	230519	P10_230519_Run3	Run3	H12	26529	0
exp2_articV5	230519	P10_230519_Run3	Run3	H12	26577	0
exp2_articV5	230519	P9_230519_Run3	Run3	C04	8835	0
exp2_articV5	230519	P9_230519_Run3	Run3	C04	14960	0
exp2_articV5	230519	P9_230519_Run3	Run3	C04	15510	0
exp2_articV5	230519	P9_230519_Run3	Run3	C04	15521	0
exp2_articV5	230519	P9_230519_Run3	Run3	C04	25000	0
exp2_articV5	230519	P9_230519_Run3	Run3	C04	26529	0
exp2_articV5	230519	P9_230519_Run3	Run3	C04	26577	0
exp2_articV5	230519	P9_230519_Run3	Run3	C09	8835	0
exp2_articV5	230519	P9_230519_Run3	Run3	C09	14960	0
exp2_articV5	230519	P9_230519_Run3	Run3	C09	15510	0
exp2_articV5	230519	P9_230519_Run3	Run3	C09	15521	0
exp2_articV5	230519	P9_230519_Run3	Run3	C09	25000	0
exp2_articV5	230519	P9_230519_Run3	Run3	C09	26529	0
exp2_articV5	230519	P9_230519_Run3	Run3	C09	26577	0
exp2_articV5	230519	P9_230519_Run3	Run3	F04	8835	0
exp2_articV5	230519	P9_230519_Run3	Run3	F04	14960	0
exp2_articV5	230519	P9_230519_Run3	Run3	F04	15510	0
exp2_articV5	230519	P9_230519_Run3	Run3	F04	15521	0
exp2_articV5	230519	P9_230519_Run3	Run3	F04	25000	0
exp2_articV5	230519	P9_230519_Run3	Run3	F04	26529	0
exp2_articV5	230519	P9_230519_Run3	Run3	F04	26577	0
exp2_articV5	230519	P9_230519_Run3	Run3	F09	8835	0
exp2_articV5	230519	P9_230519_Run3	Run3	F09	14960	0
exp2_articV5	230519	P9_230519_Run3	Run3	F09	15510	0
exp2_articV5	230519	P9_230519_Run3	Run3	F09	15521	0
exp2_articV5	230519	P9_230519_Run3	Run3	F09	25000	0
exp2_articV5	230519	P9_230519_Run3	Run3	F09	26529	0
exp2_articV5	230519	P9_230519_Run3	Run3	F09	26577	0
exp2_articV5	230519	P9_230519_Run3	Run3	G12	8835	0
exp2_articV5	230519	P9_230519_Run3	Run3	G12	14960	0
exp2_articV5	230519	P9_230519_Run3	Run3	G12	15510	0
exp2_articV5	230519	P9_230519_Run3	Run3	G12	15521	0
exp2_articV5	230519	P9_230519_Run3	Run3	G12	25000	0
exp2_articV5	230519	P9_230519_Run3	Run3	G12	26529	0
exp2_articV5	230519	P9_230519_Run3	Run3	G12	26577	0
exp2_articV5	230519	P9_230519_Run3	Run3	H12	8835	0
exp2_articV5	230519	P9_230519_Run3	Run3	H12	14960	0
exp2_articV5	230519	P9_230519_Run3	Run3	H12	15510	0
exp2_articV5	230519	P9_230519_Run3	Run3	H12	15521	0
exp2_articV5	230519	P9_230519_Run3	Run3	H12	25000	0
exp2_articV5	230519	P9_230519_Run3	Run3	H12	26529	0
exp2_articV5	230519	P9_230519_Run3	Run3	H12	26577	0
exp2_articV5	230525	P11_230525_Run7	Run7	C04	8835	0
exp2_articV5	230525	P11_230525_Run7	Run7	C04	14960	0
exp2_articV5	230525	P11_230525_Run7	Run7	C04	15510	0
exp2_articV5	230525	P11_230525_Run7	Run7	C04	15521	0
exp2_articV5	230525	P11_230525_Run7	Run7	C04	25000	0
exp2_articV5	230525	P11_230525_Run7	Run7	C04	26529	0
exp2_articV5	230525	P11_230525_Run7	Run7	C04	26577	0
exp2_articV5	230525	P11_230525_Run7	Run7	C09	8835	0
exp2_articV5	230525	P11_230525_Run7	Run7	C09	14960	0
exp2_articV5	230525	P11_230525_Run7	Run7	C09	15510	0
exp2_articV5	230525	P11_230525_Run7	Run7	C09	15521	0
exp2_articV5	230525	P11_230525_Run7	Run7	C09	25000	0
exp2_articV5	230525	P11_230525_Run7	Run7	C09	26529	0
exp2_articV5	230525	P11_230525_Run7	Run7	C09	26577	0
exp2_articV5	230525	P11_230525_Run7	Run7	F04	8835	0
exp2_articV5	230525	P11_230525_Run7	Run7	F04	14960	0
exp2_articV5	230525	P11_230525_Run7	Run7	F04	15510	0
exp2_articV5	230525	P11_230525_Run7	Run7	F04	15521	0
exp2_articV5	230525	P11_230525_Run7	Run7	F04	25000	0
exp2_articV5	230525	P11_230525_Run7	Run7	F04	26529	0
exp2_articV5	230525	P11_230525_Run7	Run7	F04	26577	0
exp2_articV5	230525	P11_230525_Run7	Run7	F09	8835	0
exp2_articV5	230525	P11_230525_Run7	Run7	F09	14960	0
exp2_articV5	230525	P11_230525_Run7	Run7	F09	15510	0
exp2_articV5	230525	P11_230525_Run7	Run7	F09	15521	0
exp2_articV5	230525	P11_230525_Run7	Run7	F09	25000	0
exp2_articV5	230525	P11_230525_Run7	Run7	F09	26529	0
exp2_articV5	230525	P11_230525_Run7	Run7	F09	26577	0
exp2_articV5	230525	P11_230525_Run7	Run7	G12	8835	0
exp2_articV5	230525	P11_230525_Run7	Run7	G12	14960	0
exp2_articV5	230525	P11_230525_Run7	Run7	G12	15510	0
exp2_articV5	230525	P11_230525_Run7	Run7	G12	15521	0
exp2_articV5	230525	P11_230525_Run7	Run7	G12	25000	2
exp2_articV5	230525	P11_230525_Run7	Run7	G12	26529	0
exp2_articV5	230525	P11_230525_Run7	Run7	G12	26577	0
exp2_articV5	230525	P11_230525_Run7	Run7	H12	8835	0
exp2_articV5	230525	P11_230525_Run7	Run7	H12	14960	0
exp2_articV5	230525	P11_230525_Run7	Run7	H12	15510	0
exp2_articV5	230525	P11_230525_Run7	Run7	H12	15521	0
exp2_articV5	230525	P11_230525_Run7	Run7	H12	25000	0
exp2_articV5	230525	P11_230525_Run7	Run7	H12	26529	0
exp2_articV5	230525	P11_230525_Run7	Run7	H12	26577	0
exp2_articV5	230525	P12_230525_Run7	Run7	C04	8835	0
exp2_articV5	230525	P12_230525_Run7	Run7	C04	14960	0
exp2_articV5	230525	P12_230525_Run7	Run7	C04	15510	0
exp2_articV5	230525	P12_230525_Run7	Run7	C04	15521	0
exp2_articV5	230525	P12_230525_Run7	Run7	C04	25000	0
exp2_articV5	230525	P12_230525_Run7	Run7	C04	26529	0
exp2_articV5	230525	P12_230525_Run7	Run7	C04	26577	0
exp2_articV5	230525	P12_230525_Run7	Run7	C09	8835	0
exp2_articV5	230525	P12_230525_Run7	Run7	C09	14960	0
exp2_articV5	230525	P12_230525_Run7	Run7	C09	15510	0
exp2_articV5	230525	P12_230525_Run7	Run7	C09	15521	0
exp2_articV5	230525	P12_230525_Run7	Run7	C09	25000	0
exp2_articV5	230525	P12_230525_Run7	Run7	C09	26529	0
exp2_articV5	230525	P12_230525_Run7	Run7	C09	26577	0
exp2_articV5	230525	P12_230525_Run7	Run7	F04	8835	0
exp2_articV5	230525	P12_230525_Run7	Run7	F04	14960	0
exp2_articV5	230525	P12_230525_Run7	Run7	F04	15510	0
exp2_articV5	230525	P12_230525_Run7	Run7	F04	15521	0
exp2_articV5	230525	P12_230525_Run7	Run7	F04	25000	0
exp2_articV5	230525	P12_230525_Run7	Run7	F04	26529	0
exp2_articV5	230525	P12_230525_Run7	Run7	F04	26577	0
exp2_articV5	230525	P12_230525_Run7	Run7	F09	8835	0
exp2_articV5	230525	P12_230525_Run7	Run7	F09	14960	0
exp2_articV5	230525	P12_230525_Run7	Run7	F09	15510	0
exp2_articV5	230525	P12_230525_Run7	Run7	F09	15521	0
exp2_articV5	230525	P12_230525_Run7	Run7	F09	25000	0
exp2_articV5	230525	P12_230525_Run7	Run7	F09	26529	0
exp2_articV5	230525	P12_230525_Run7	Run7	F09	26577	0
exp2_articV5	230525	P12_230525_Run7	Run7	G12	8835	0
exp2_articV5	230525	P12_230525_Run7	Run7	G12	14960	0
exp2_articV5	230525	P12_230525_Run7	Run7	G12	15510	0
exp2_articV5	230525	P12_230525_Run7	Run7	G12	15521	0
exp2_articV5	230525	P12_230525_Run7	Run7	G12	25000	0
exp2_articV5	230525	P12_230525_Run7	Run7	G12	26529	0
exp2_articV5	230525	P12_230525_Run7	Run7	G12	26577	0
exp2_articV5	230525	P12_230525_Run7	Run7	H12	8835	0
exp2_articV5	230525	P12_230525_Run7	Run7	H12	14960	0
exp2_articV5	230525	P12_230525_Run7	Run7	H12	15510	0
exp2_articV5	230525	P12_230525_Run7	Run7	H12	15521	0
exp2_articV5	230525	P12_230525_Run7	Run7	H12	25000	0
exp2_articV5	230525	P12_230525_Run7	Run7	H12	26529	0
exp2_articV5	230525	P12_230525_Run7	Run7	H12	26577	0
