# Supplementary material for: SARS-CoV-2 sequencing artifacts associated with targeted PCR enrichment and read mapping
Source: PLoS One. 2025 Oct 16;20(10):e0334009. doi: 10.1371/journal.pone.0334009 (PMC12530606; doi:10.1371/journal.pone.0334009)
Supplement: S4 Table — (XLSX) [file pone.0334009.s008.xlsx]

## Sheet: Sheet1
index	seqName	clade	Nextclade_pango	partiallyAliased	clade_nextstrain	clade_who	clade_display	qc.overallScore	qc.overallStatus	totalSubstitutions	totalDeletions	totalInsertions	totalFrameShifts	totalMissing	totalNonACGTNs	totalAminoacidSubstitutions	totalAminoacidDeletions	totalAminoacidInsertions	totalUnknownAa	alignmentScore	alignmentStart	alignmentEnd	coverage	isReverseComplement	substitutions	deletions	insertions	frameShifts	aaSubstitutions	aaDeletions	aaInsertions	privateNucMutations.reversionSubstitutions	privateNucMutations.labeledSubstitutions	privateNucMutations.unlabeledSubstitutions	privateNucMutations.totalReversionSubstitutions	privateNucMutations.totalLabeledSubstitutions	privateNucMutations.totalUnlabeledSubstitutions	privateNucMutations.totalPrivateSubstitutions	missing	unknownAaRanges	nonACGTNs	qc.missingData.missingDataThreshold	qc.missingData.score	qc.missingData.status	qc.missingData.totalMissing	qc.mixedSites.mixedSitesThreshold	qc.mixedSites.score	qc.mixedSites.status	qc.mixedSites.totalMixedSites
0	pKMA00000799-D01	23I	BA.2.86.1	BA.2.86.1	23I	Omicron	23I (BA.2.86)	1	good	112	21	0	0	203	1	82	10	0	16	89176	1	29903	0.9931779420125071	FALSE	C241T,T670G,C897A,C2790T,C3037T,G3431T,G4184A,C4321T,A6183G,C7528T,A7842G,C8293T,G8393A,C9344T,A9424G,C9534T,C10029T,C10198T,G10447A,C10449A,G11042T,C12789T,C12815T,C12880T,T13339C,C14408T,C15714T,T15756A,C17410T,A18163G,A18492G,C19955T,A20055G,G21641T,C21711T,G21770A,G21941T,G21987A,T22032C,C22033A,A22034G,T22200G,C22208T,C22295A,C22353A,A22556G,G22577C,G22578A,A22629C,C22674T,T22679C,C22686T,A2…	11288-11296,22194-22196,28362-28370			E:T9I,M:D3H,M:Q19E,M:T30A,M:A63T,M:A104V,N:P13L,N:R203K,N:G204R,N:Q229K,N:S413R,ORF1a:S135R,ORF1a:A211D,ORF1a:T842I,ORF1a:V1056L,ORF1a:G1307S,ORF1a:K1973R,ORF1a:N2526S,ORF1a:A2710T,ORF1a:L3027F,ORF1a:T3090I,ORF1a:T3255I,ORF1a:P3395H,ORF1a:V3593F,ORF1a:T4175I,ORF1b:P314L,ORF1b:R1315C,ORF1b:I1566V,ORF1b:T2163I,ORF3a:T223I,ORF6:D61L,ORF9b:P10S,S:A27S,S:S50L,S:V70I,S:V127F,S:G142D,S:F157S,S:R158G,S:L…	N:E31-,N:R32-,N:S33-,ORF1a:S3675-,ORF1a:G3676-,ORF1a:F3677-,ORF9b:E27-,ORF9b:N28-,ORF9b:A29-,S:N211-			C7528T|22B	-21641T,-21770A,-29734T	0	1	3	4	1-78,21610-21640,21766-21768,23008-23010,29735-29759,29841-29903	S:16-26,S:68-69,S:144,S:482-483	W:21993	3000	0	good	203	10	10	good	1
8	pKMA00001766-F03	23I	BA.2.86.1	BA.2.86.1	23I	Omicron	23I (BA.2.86)	5562500	good	112	21	0	0	204	2	83	10	0	17	89176	1	29903	0.9931110590910611	FALSE	C241T,T670G,C897A,C2790T,C3037T,G3431T,G4184A,C4321T,C4763T,A6183G,A7842G,C8293T,G8393A,C9344T,A9424G,C9534T,C10029T,C10198T,G10447A,C10449A,G11042T,C12789T,C12815T,C12880T,T13339C,C14408T,C15714T,T15756A,C17410T,A18163G,A18492G,C19955T,A20055G,G21641T,C21711T,G21770A,G21941T,G21987A,T22032C,C22033A,A22034G,T22200G,C22208T,C22295A,C22353A,A22556G,G22577C,G22578A,A22629C,C22674T,T22679C,C22686T,A2…	11288-11296,22194-22196,28362-28370			E:T9I,M:D3H,M:Q19E,M:A63T,M:A104V,N:P13L,N:R203K,N:G204R,N:Q229K,N:S413R,ORF1a:S135R,ORF1a:A211D,ORF1a:T842I,ORF1a:V1056L,ORF1a:G1307S,ORF1a:H1500Y,ORF1a:K1973R,ORF1a:N2526S,ORF1a:A2710T,ORF1a:L3027F,ORF1a:T3090I,ORF1a:T3255I,ORF1a:P3395H,ORF1a:V3593F,ORF1a:T4175I,ORF1b:P314L,ORF1b:R1315C,ORF1b:I1566V,ORF1b:T2163I,ORF3a:T223I,ORF6:D61L,ORF9b:P10S,S:A27S,S:S50L,S:V70I,S:V127F,S:G142D,S:F157S,S:R15…	N:E31-,N:R32-,N:S33-,ORF1a:S3675-,ORF1a:G3676-,ORF1a:F3677-,ORF9b:E27-,ORF9b:N28-,ORF9b:A29-,S:N211-		G26610A		C4763T,-21641T,-21770A,G23804C,-29734T	1	0	5	6	1-78,21610-21640,21766-21769,23008-23010,29735-29759,29841-29903	M:30,S:16-26,S:68-69,S:144,S:482-483	W:21993,R:26610	3000	0	good	204	10	20	good	2
4	pKMA00001766-B10	23I	BA.2.86.1	BA.2.86.1	23I	Omicron	23I (BA.2.86)	30849232	mediocre	111	21	0	0	872	3	82	10	0	249	89172	1	29903	0.9707387218673712	FALSE	C241T,T670G,C897A,C3037T,G3431T,G4184A,C4321T,A6183G,A7842G,C8293T,G8393A,C9344T,A9424G,C9534T,C10029T,C10198T,G10447A,C10449A,G11042T,G11291A,T11296G,T11614C,C12789T,C12815T,C12880T,T13339C,C14408T,C15714T,T15756A,C17288T,C17410T,A18163G,A18492G,C19955T,A20055G,G21641T,C21711T,G21941T,G21987A,T22032C,A22034G,T22200G,C22208T,C22295A,C22353A,A22556G,G22577C,G22578A,A22629C,C22674T,T22679C,C22686T,…	21765-21770,21992-21994,22194-22196,28362-28370			E:T9I,M:D3H,M:Q19E,M:T30A,M:A63T,M:A104V,N:P13L,N:R203K,N:G204R,N:Q229K,N:S413R,ORF1a:S135R,ORF1a:A211D,ORF1a:V1056L,ORF1a:G1307S,ORF1a:K1973R,ORF1a:N2526S,ORF1a:A2710T,ORF1a:L3027F,ORF1a:T3090I,ORF1a:T3255I,ORF1a:P3395H,ORF1a:V3593F,ORF1a:G3676S,ORF1a:F3677L,ORF1a:T4175I,ORF1b:P314L,ORF1b:T1274I,ORF1b:R1315C,ORF1b:I1566V,ORF1b:T2163I,ORF3a:T223I,ORF6:D61L,ORF7a:E41D,ORF9b:P10S,S:A27S,S:S50L,S:V1…	N:E31-,N:R32-,N:S33-,ORF9b:E27-,ORF9b:N28-,ORF9b:A29-,S:H69-,S:V70-,S:Y144-,S:N211-		A22033C,A22770G		-11291A,-11296G,T11614C,C17288T,-21641T,G27516T	2	0	6	8	1-44,48-78,420-661,1404-1417,1514-1596,2604-2608,2733-2752,2754-2759,2782-2783,2788-2799,2848-2849,2874-2880,7519-7797,11288-11289,21610-21640,23008-23010,29734-29759,29841-29903	ORF1a:52-132,ORF1a:380-384,ORF1a:417-444,ORF1a:780-781,ORF1a:823-832,ORF1a:839-845,ORF1a:861-862,ORF1a:870-872,ORF1a:2418-2511,ORF1a:3675,ORF1a:4388,S:16-26,S:157,S:403,S:482-483	R:13427,M:22033,R:22770	3000	21185185	good	872	10	30	mediocre	3
5	pKMA00001766-C06	23I	BA.2.86.1	BA.2.86.1	23I	Omicron	23I (BA.2.86)	556019098	bad	102	33	0	0	806	13	75	14	0	242	89165	1	29903	0.9726114436678595	FALSE	C241T,T670G,C897A,C3037T,G3431T,G4184A,C4321T,A6183G,A7842G,C8293T,G8393A,C9344T,A9424G,C9534T,C10029T,C10198T,G10447A,C10449A,G11042T,C12789T,C12815T,C12880T,T13339C,C14408T,C15714T,T15756A,C17410T,A18163G,A18492G,C19955T,A20055G,C21618T,G21941T,G21987A,T22032C,C22033A,A22034G,T22200G,C22208T,C22295A,A22556G,G22577C,G22578A,A22629C,C22674T,T22679C,C22686T,A22688G,G22775A,A22786C,G22813T,T22882G,…	11288-11296,21633-21641,21992-21994,22194-22196,28362-28370			E:T9I,M:D3H,M:Q19E,M:T30A,M:A63T,M:A104V,N:P13L,N:R203K,N:G204R,N:Q229K,N:S413R,ORF1a:S135R,ORF1a:A211D,ORF1a:V1056L,ORF1a:G1307S,ORF1a:K1973R,ORF1a:N2526S,ORF1a:A2710T,ORF1a:L3027F,ORF1a:T3090I,ORF1a:T3255I,ORF1a:P3395H,ORF1a:V3593F,ORF1a:T4175I,ORF1b:P314L,ORF1b:R1315C,ORF1b:I1566V,ORF1b:T2163I,ORF3a:T223I,ORF6:D61L,ORF9b:P10S,S:T19I,S:A27S,S:V127F,S:G142D,S:F157S,S:R158G,S:L212I,S:V213G,S:L216…	N:E31-,N:R32-,N:S33-,ORF1a:S3675-,ORF1a:G3676-,ORF1a:F3677-,ORF9b:E27-,ORF9b:N28-,ORF9b:A29-,S:L24-,S:P25-,S:P26-,S:Y144-,S:N211-		T21622C,C21624G,T21711C,A22353C,A22770G,T22916C,G22917T,A23005T,A23012G		-29734T	9	0	1	10	1-44,76-78,420-507,583-611,625-648,2604-2819,2841-2880,3483-3487,3519-3540,7519-7755,23580-23589,29735-29759,29841-29903	N:144,ORF1a:52-81,ORF1a:106-116,ORF1a:120-128,ORF1a:780-852,ORF1a:859-872,ORF1a:1073-1074,ORF1a:1085-1092,ORF1a:2418-2497,ORF1a:4388,S:50,S:52,S:83,S:264,S:403,S:452,S:481,S:484,S:490,S:673-676	R:13427,Y:21711,K:21718,Y:21810,M:22353,R:22770,Y:22916,K:22917,W:23005,R:23012,M:23013,Y:23031,K:28703	3000	18740741	good	806	10	130	bad	13
11	pKMA00001767-D10	23I	BA.2.86.1	BA.2.86.1	23I	Omicron	23I (BA.2.86)	53444444	mediocre	111	39	0	0	248	3	82	16	0	45	89103	1	29903	0.991606193358526	FALSE	C241T,T670G,C897A,C2790T,C3037T,G3431T,G4184A,C4321T,A6183G,A7842G,C8293T,G8393A,C9344T,A9424G,C9534T,C10029T,C10198T,G10447A,C10449A,G11042T,C12789T,C12815T,C12880T,T13339C,C14408T,C15714T,T15756A,C17410T,A18163G,A18492G,C19170T,C19955T,A20055G,C21618T,C21711T,G21941T,G21987A,T22032C,C22033A,A22034G,T22200G,C22208T,C22227T,C22295A,C22353A,A22556G,G22577C,G22578A,A22629C,C22674T,T22679C,C22686T,A…	11288-11296,21633-21641,21765-21770,21992-21994,22194-22196,28362-28370			E:T9I,M:D3H,M:Q19E,M:T30A,M:A63T,M:A104V,N:P13L,N:R203K,N:G204R,N:Q229K,N:S413R,ORF1a:S135R,ORF1a:A211D,ORF1a:T842I,ORF1a:V1056L,ORF1a:G1307S,ORF1a:K1973R,ORF1a:N2526S,ORF1a:A2710T,ORF1a:L3027F,ORF1a:T3090I,ORF1a:T3255I,ORF1a:P3395H,ORF1a:V3593F,ORF1a:T4175I,ORF1b:P314L,ORF1b:R1315C,ORF1b:I1566V,ORF1b:T2163I,ORF3a:T223I,ORF6:D61L,ORF9b:P10S,S:T19I,S:A27S,S:S50L,S:V127F,S:G142D,S:F157S,S:R158G,S:L…	N:E31-,N:R32-,N:S33-,ORF1a:S3675-,ORF1a:G3676-,ORF1a:F3677-,ORF9b:E27-,ORF9b:N28-,ORF9b:A29-,S:L24-,S:P25-,S:P26-,S:H69-,S:V70-,S:Y144-,S:N211-		T21622C,C21624G,A22770G	C22227T|21I&20E	C19170T,-29734T	3	1	2	6	1-44,428-431,449-452,622-661,7519-7530,7536-7591,29735-29759,29841-29903	ORF1a:55-56,ORF1a:62-63,ORF1a:119-132,ORF1a:2193,ORF1a:2418-2422,ORF1a:2424-2442,ORF1a:4388,S:403	Y:6843,R:13427,R:22770	3000	0	good	248	10	30	mediocre	3
2	pKMA00001764-E02	23I	JN.7	BA.2.86.1.7	23I	Omicron	23I (BA.2.86)	0	good	117	30	0	0	200	0	83	13	0	13	89114	1	29903	0.9933117078553991	FALSE	C241T,T670G,C897A,C2455T,C2790T,C3037T,C3225T,G3431T,G4184A,C4321T,A4576T,T4579A,A6183G,A7842G,C8293T,G8393A,C9344T,A9424G,C9534T,C10029T,C10198T,G10447A,C10449A,G11042T,C12789T,C12815T,C12880T,T13339C,C14408T,C15714T,T15756A,C17410T,A18163G,A18492G,C19955T,A20055G,G21641T,C21711T,G21941T,G21987A,T22032C,C22033A,A22034G,T22200G,C22208T,C22295A,C22353A,A22556G,G22577C,G22578A,A22629C,C22674T,T2267…	11288-11296,21765-21770,21992-21994,22194-22196,28362-28370			E:T9I,M:D3H,M:Q19E,M:T30A,M:A63T,M:A104V,N:P13L,N:R203K,N:G204R,N:Q229K,N:S413R,ORF1a:S135R,ORF1a:A211D,ORF1a:T842I,ORF1a:T987I,ORF1a:V1056L,ORF1a:G1307S,ORF1a:K1973R,ORF1a:N2526S,ORF1a:A2710T,ORF1a:L3027F,ORF1a:T3090I,ORF1a:T3255I,ORF1a:P3395H,ORF1a:V3593F,ORF1a:T4175I,ORF1b:P314L,ORF1b:R1315C,ORF1b:I1566V,ORF1b:T2163I,ORF3a:T223I,ORF6:D61L,ORF9b:P10S,S:A27S,S:S50L,S:V127F,S:G142D,S:F157S,S:R158…	N:E31-,N:R32-,N:S33-,ORF1a:S3675-,ORF1a:G3676-,ORF1a:F3677-,ORF9b:E27-,ORF9b:N28-,ORF9b:A29-,S:H69-,S:V70-,S:Y144-,S:N211-				C2455T,C3225T,-21641T,T26460C,C29546A,-29734T	0	0	6	6	1-78,21610-21640,23008-23010,29735-29759,29841-29903	S:16-26,S:482-483		3000	0	good	200	10	0	good	0
12	pKMA00001768-A11	23I	JN.7	BA.2.86.1.7	23I	Omicron	23I (BA.2.86)	1	good	116	21	0	0	180	1	84	10	0	16	89160	1	29903	0.9939470956091362	FALSE	C241T,T670G,C897A,C2790T,C3037T,C3225T,G3431T,G4184A,C4321T,A4576T,T4579A,A6183G,A7842G,C8293T,G8393A,C9344T,A9424G,C9534T,C10029T,C10198T,G10447A,C10449A,G11042T,C12789T,C12815T,C12880T,T13339C,C14408T,C15714T,T15756A,C17410T,A18163G,A18492G,C19955T,A20055G,G21641T,C21711T,G21770A,G21941T,G21987A,T22032C,C22033A,A22034G,T22200G,C22208T,C22295A,C22353A,A22556G,G22577C,G22578A,A22629C,C22674T,T226…	11288-11296,22194-22196,28362-28370			E:T9I,M:D3H,M:Q19E,M:T30A,M:A63T,M:A104V,N:P13L,N:R203K,N:G204R,N:Q229K,N:S413R,ORF1a:S135R,ORF1a:A211D,ORF1a:T842I,ORF1a:T987I,ORF1a:V1056L,ORF1a:G1307S,ORF1a:K1973R,ORF1a:N2526S,ORF1a:A2710T,ORF1a:L3027F,ORF1a:T3090I,ORF1a:T3255I,ORF1a:P3395H,ORF1a:V3593F,ORF1a:T4175I,ORF1b:P314L,ORF1b:R1315C,ORF1b:I1566V,ORF1b:T2163I,ORF3a:T223I,ORF6:D61L,ORF9b:P10S,S:A27S,S:S50L,S:V70I,S:V127F,S:G142D,S:F157S…	N:E31-,N:R32-,N:S33-,ORF1a:S3675-,ORF1a:G3676-,ORF1a:F3677-,ORF9b:E27-,ORF9b:N28-,ORF9b:A29-,S:N211-				C3225T,-21641T,-21770A,T26460C,C29546A	0	0	5	5	1-48,60-61,76-78,21610-21640,21766-21769,23008-23010,29734-29759,29841-29903	S:16-26,S:68-69,S:144,S:482-483	W:21993	3000	0	good	180	10	10	good	1
13	pKMA00001768-G10	23I	JN.7	BA.2.86.1.7	23I	Omicron	23I (BA.2.86)	3777778	good	116	21	0	0	170	1	83	10	0	16	89160	1	29903	0.9942815102163662	FALSE	C241T,T670G,C897A,C2790T,C3037T,C3225T,G3431T,G4184A,C4321T,A4576T,T4579A,A6183G,A7842G,C8293T,G8393A,C9344T,A9424G,C9534T,C10029T,C10198T,G10447A,C10449A,G11042T,C12789T,C12815T,C12880T,T13339C,C14408T,C15714T,T15756A,C17410T,A18163G,A18492G,C19955T,A20055G,G21641T,C21711T,G21770A,G21941T,G21987A,T22032C,C22033A,A22034G,T22200G,C22208T,C22295A,C22353A,A22556G,G22577C,G22578A,A22629C,C22674T,T226…	11288-11296,22194-22196,28362-28370			E:T9I,M:D3H,M:Q19E,M:A63T,M:A104V,N:P13L,N:R203K,N:G204R,N:Q229K,N:S413R,ORF1a:S135R,ORF1a:A211D,ORF1a:T842I,ORF1a:T987I,ORF1a:V1056L,ORF1a:G1307S,ORF1a:K1973R,ORF1a:N2526S,ORF1a:A2710T,ORF1a:L3027F,ORF1a:T3090I,ORF1a:T3255I,ORF1a:P3395H,ORF1a:V3593F,ORF1a:T4175I,ORF1b:P314L,ORF1b:R1315C,ORF1b:I1566V,ORF1b:T2163I,ORF3a:T223I,ORF6:D61L,ORF9b:P10S,S:A27S,S:S50L,S:V70I,S:V127F,S:G142D,S:F157S,S:R158…	N:E31-,N:R32-,N:S33-,ORF1a:S3675-,ORF1a:G3676-,ORF1a:F3677-,ORF9b:E27-,ORF9b:N28-,ORF9b:A29-,S:N211-		G26610A		C3225T,-21641T,-21770A,T26460C,C29546A,-29734T	1	0	6	7	1-44,21610-21640,21766-21769,23008-23010,29735-29759,29841-29903	M:30,S:16-26,S:68-69,S:482-483	R:26610	3000	0	good	170	10	10	good	1
3	pKMA00001766-B02	23I	JN.7	BA.2.86.1.7	23I	Omicron	23I (BA.2.86)	59173611	mediocre	115	24	0	0	204	3	81	11	0	18	89148	1	29903	0.9930776176303381	FALSE	C241T,T670G,C897A,C2455T,C2790T,C3037T,C3225T,G3431T,G4184A,C4321T,A4576T,T4579A,A6183G,A7842G,C8293T,G8393A,C9344T,A9424G,C9534T,C10029T,C10198T,G10447A,C10449A,G11042T,C12789T,C12815T,C12880T,T13339C,C14408T,C15714T,T15756A,C17410T,A18163G,A18492G,C19955T,A20055G,G21641T,C21711T,G21770A,G21987A,T22032C,C22033A,A22034G,T22200G,C22208T,C22295A,C22353A,A22556G,G22577C,G22578A,A22629C,C22674T,T2267…	11288-11296,21992-21994,22194-22196,28362-28370			E:T9I,M:D3H,M:Q19E,M:A63T,M:A104V,N:P13L,N:R203K,N:G204R,N:Q229K,N:S413R,ORF1a:S135R,ORF1a:A211D,ORF1a:T842I,ORF1a:T987I,ORF1a:V1056L,ORF1a:G1307S,ORF1a:K1973R,ORF1a:N2526S,ORF1a:A2710T,ORF1a:L3027F,ORF1a:T3090I,ORF1a:T3255I,ORF1a:P3395H,ORF1a:V3593F,ORF1a:T4175I,ORF1b:P314L,ORF1b:R1315C,ORF1b:I1566V,ORF1b:T2163I,ORF3a:T223I,ORF6:D61L,ORF9b:P10S,S:A27S,S:S50L,S:V70I,S:G142D,S:F157S,S:R158G,S:L212…	N:E31-,N:R32-,N:S33-,ORF1a:S3675-,ORF1a:G3676-,ORF1a:F3677-,ORF9b:E27-,ORF9b:N28-,ORF9b:A29-,S:Y144-,S:N211-		T21941G,A22770G,G26610A		C2455T,C3225T,-21641T,-21770A,T26460C,C29546A,-29734T	3	0	7	10	1-78,21610-21640,21766-21769,23008-23010,29735-29759,29841-29903	M:30,S:16-26,S:68-69,S:127,S:403,S:482-483	K:21941,R:22770,R:26610	3000	0	good	204	10	30	mediocre	3
1	pKMA00001762-E01	23I	BA.2.86.1	BA.2.86.1	23I	Omicron	23I (BA.2.86)	0	good	110	30	0	0	201	0	82	13	0	13	89142	1	29903	0.9932782663946761	FALSE	C241T,T670G,C897A,C2790T,C3037T,G3431T,G4184A,C4321T,A6183G,A7842G,C8293T,G8393A,C9344T,A9424G,C9534T,C10029T,C10198T,G10447A,C10449A,G11042T,C12789T,C12815T,C12880T,T13339C,C14408T,C15714T,T15756A,C17410T,A18163G,A18492G,C19955T,A20055G,G21641T,C21711T,G21941T,G21987A,T22032C,C22033A,A22034G,T22200G,C22208T,C22295A,C22353A,A22556G,G22577C,G22578A,A22629C,C22674T,T22679C,C22686T,A22688G,G22770A,G…	11288-11296,21765-21770,21992-21994,22194-22196,28362-28370			E:T9I,M:D3H,M:Q19E,M:T30A,M:A63T,M:A104V,N:P13L,N:R203K,N:G204R,N:Q229K,N:S413R,ORF1a:S135R,ORF1a:A211D,ORF1a:T842I,ORF1a:V1056L,ORF1a:G1307S,ORF1a:K1973R,ORF1a:N2526S,ORF1a:A2710T,ORF1a:L3027F,ORF1a:T3090I,ORF1a:T3255I,ORF1a:P3395H,ORF1a:V3593F,ORF1a:T4175I,ORF1b:P314L,ORF1b:R1315C,ORF1b:I1566V,ORF1b:T2163I,ORF3a:T223I,ORF6:D61L,ORF9b:P10S,S:A27S,S:S50L,S:V127F,S:G142D,S:F157S,S:R158G,S:L212I,S:…	N:E31-,N:R32-,N:S33-,ORF1a:S3675-,ORF1a:G3676-,ORF1a:F3677-,ORF9b:E27-,ORF9b:N28-,ORF9b:A29-,S:H69-,S:V70-,S:Y144-,S:N211-				-21641T,G23804C	0	0	2	2	1-78,21610-21640,23008-23010,29734-29759,29841-29903	S:16-26,S:482-483		3000	0	good	201	10	0	good	0
7	pKMA00001766-D06	23I	JN.7	BA.2.86.1.7	23I	Omicron	23I (BA.2.86)	1	good	119	24	0	0	170	1	84	11	0	16	89132	1	29903	0.9942815102163662	FALSE	C241T,T670G,C897A,C2455T,C2790T,C3037T,C3225T,G3431T,G4184A,C4321T,A4576T,T4579A,A6183G,A7842G,C8293T,G8393A,C9344T,A9424G,C9534T,C10029T,C10198T,G10447A,C10449A,G11042T,C12789T,C12815T,C12880T,T13339C,C14408T,C15714T,T15756A,C17410T,A18163G,A18492G,C19955T,A20055G,G21641T,C21711T,G21770A,G21941T,G21987A,T22032C,C22033A,A22034G,T22200G,C22208T,C22295A,C22353A,A22556G,G22577C,G22578A,A22629C,C2267…	11288-11296,21992-21994,22194-22196,28362-28370			E:T9I,M:D3H,M:Q19E,M:T30A,M:A63T,M:A104V,N:P13L,N:R203K,N:G204R,N:Q229K,N:S413R,ORF1a:S135R,ORF1a:A211D,ORF1a:T842I,ORF1a:T987I,ORF1a:V1056L,ORF1a:G1307S,ORF1a:K1973R,ORF1a:N2526S,ORF1a:A2710T,ORF1a:L3027F,ORF1a:T3090I,ORF1a:T3255I,ORF1a:P3395H,ORF1a:V3593F,ORF1a:T4175I,ORF1b:P314L,ORF1b:R1315C,ORF1b:I1566V,ORF1b:T2163I,ORF3a:T223I,ORF6:D61L,ORF9b:P10S,S:A27S,S:S50L,S:V70I,S:V127F,S:G142D,S:F157S…	N:E31-,N:R32-,N:S33-,ORF1a:S3675-,ORF1a:G3676-,ORF1a:F3677-,ORF9b:E27-,ORF9b:N28-,ORF9b:A29-,S:Y144-,S:N211-				C2455T,C3225T,-21641T,-21770A,T26460C,C29144T,C29546A,-29734T	0	0	8	8	1-78,21610-21640,21766-21769,23008-23010,29735-29759,29841-29869	ORF1b:1283,S:16-26,S:68-69,S:482-483	R:17314	3000	0	good	170	10	10	good	1
10	pKMA00001767-D08	23I	BA.2.86.1	BA.2.86.1	23I	Omicron	23I (BA.2.86)	21361111	good	113	24	0	0	170	2	82	11	0	17	89156	1	29903	0.9942480687556432	FALSE	C241T,T670G,C897A,C2790T,C3037T,G3431T,G4184A,C4321T,A6183G,C7528T,A7842G,C8293T,G8393A,C9344T,A9424G,C9534T,C10029T,C10198T,G10447A,C10449A,G11042T,C12789T,C12815T,C12880T,T13339C,C14408T,C15714T,T15756A,C17410T,A18163G,A18492G,C19170T,C19955T,A20055G,G21641T,C21711T,G21770A,G21941T,G21987A,T22032C,C22033A,A22034G,T22200G,C22208T,C22227T,C22295A,C22353A,A22556G,G22577C,G22578A,A22629C,C22674T,T2…	11288-11296,21992-21994,22194-22196,28362-28370			E:T9I,M:D3H,M:Q19E,M:T30A,M:A63T,M:A104V,N:P13L,N:R203K,N:G204R,N:Q229K,N:S413R,ORF1a:S135R,ORF1a:A211D,ORF1a:T842I,ORF1a:V1056L,ORF1a:G1307S,ORF1a:K1973R,ORF1a:N2526S,ORF1a:A2710T,ORF1a:L3027F,ORF1a:T3090I,ORF1a:T3255I,ORF1a:P3395H,ORF1a:V3593F,ORF1a:T4175I,ORF1b:P314L,ORF1b:R1315C,ORF1b:I1566V,ORF1b:T2163I,ORF3a:T223I,ORF6:D61L,ORF9b:P10S,S:A27S,S:S50L,S:V70I,S:V127F,S:G142D,S:F157S,S:R158G,S:L…	N:E31-,N:R32-,N:S33-,ORF1a:S3675-,ORF1a:G3676-,ORF1a:F3677-,ORF9b:E27-,ORF9b:N28-,ORF9b:A29-,S:Y144-,S:N211-		A22770G	C7528T|22B,C22227T|21I&20E	C19170T,-21641T,-21770A,-29734T	1	2	4	7	1-44,21610-21640,21766-21769,23008-23010,29735-29759,29841-29903	ORF1a:4388,S:16-26,S:68-69,S:403,S:482-483	R:13427,R:22770	3000	0	good	170	10	20	good	2
9	pKMA00001767-B02	23I	BA.2.86.1	BA.2.86.1	23I	Omicron	23I (BA.2.86)	9197531	good	108	30	0	0	420	3	80	13	0	106	89150	1	29903	0.9858542621141692	FALSE	C241T,T670G,C897A,C2790T,C3037T,G3431T,G4184A,C4321T,A6183G,A7842G,C8293T,G8393A,C9344T,A9424G,C9534T,C10029T,C10198T,G10447A,C10449A,G11042T,C12789T,C12815T,C12880T,T13339C,C14408T,C15714T,T15756A,C17410T,A18163G,A18492G,C19955T,A20055G,G21641T,C21711T,G21941T,G21987A,T22032C,C22033A,A22034G,T22200G,C22208T,C22295A,C22353A,A22556G,G22577C,G22578A,A22629C,C22674T,T22679C,C22686T,A22688G,G22775A,A…	11288-11296,21765-21770,21992-21994,22194-22196,28362-28370			E:T9I,M:D3H,M:Q19E,M:T30A,M:A63T,M:A104V,N:P13L,N:R203K,N:G204R,N:Q229K,N:S413R,ORF1a:S135R,ORF1a:A211D,ORF1a:T842I,ORF1a:V1056L,ORF1a:G1307S,ORF1a:K1973R,ORF1a:N2526S,ORF1a:A2710T,ORF1a:L3027F,ORF1a:T3090I,ORF1a:T3255I,ORF1a:P3395H,ORF1a:V3593F,ORF1a:T4175I,ORF1b:P314L,ORF1b:R1315C,ORF1b:I1566V,ORF1b:T2163I,ORF3a:T223I,ORF6:D61L,ORF9b:P10S,S:A27S,S:S50L,S:V127F,S:G142D,S:F157S,S:R158G,S:L212I,S:…	N:E31-,N:R32-,N:S33-,ORF1a:S3675-,ORF1a:G3676-,ORF1a:F3677-,ORF9b:E27-,ORF9b:N28-,ORF9b:A29-,S:H69-,S:V70-,S:Y144-,S:N211-		A22770G		-21641T	1	0	1	2	1-48,465-495,570-588,597-615,622-625,627-661,2874-2880,3408-3410,7519-7620,7696-7724,21610-21640,23008-23010,29734-29759,29841-29903	ORF1a:67-77,ORF1a:102-108,ORF1a:111-117,ORF1a:119-132,ORF1a:870-872,ORF1a:1048-1049,ORF1a:2418-2452,ORF1a:2477-2487,ORF1a:4388,S:16-26,S:403,S:482-483,S:1224	R:13427,R:22770,K:25234	3000	4444444	good	420	10	30	mediocre	3
6	pKMA00001766-D04	23I	JQ.1	BA.2.86.3.1	23I	Omicron	23I (BA.2.86)	10808642	good	113	30	0	0	585	3	81	13	0	159	89130	1	29903	0.9803364210948734	FALSE	C222T,C241T,T670G,C897A,C1960T,C2790T,C3037T,G3431T,G4184A,C4321T,G5489A,A7842G,C8293T,G8393A,C9344T,A9424G,C9534T,C10029T,C10198T,G10447A,C10449A,G11042T,T12775C,C12789T,C12880T,T13339C,C14408T,C15714T,T15756A,C17410T,A18163G,A18492G,C19955T,A20055G,G21641T,C21711T,C21846T,G21941T,G21987A,T22032C,C22033A,A22034G,T22200G,C22208T,C22295A,C22353A,A22556G,G22577C,G22578A,A22629C,C22674T,T22679C,C226…	11288-11296,21765-21770,21992-21994,22194-22196,28362-28370			E:T9I,M:D3H,M:Q19E,M:T30A,M:A63T,M:A104V,N:P13L,N:R203K,N:G204R,N:Q229K,N:S413R,ORF1a:S135R,ORF1a:A211D,ORF1a:T842I,ORF1a:V1056L,ORF1a:G1307S,ORF1a:D1742N,ORF1a:N2526S,ORF1a:A2710T,ORF1a:L3027F,ORF1a:T3090I,ORF1a:T3255I,ORF1a:P3395H,ORF1a:V3593F,ORF1a:T4175I,ORF1b:P314L,ORF1b:R1315C,ORF1b:I1566V,ORF1b:T2163I,ORF3a:T223I,ORF6:D61L,ORF9b:P10S,S:A27S,S:S50L,S:T95I,S:V127F,S:G142D,S:F157S,S:R158G,S:L…	N:E31-,N:R32-,N:S33-,ORF1a:S3675-,ORF1a:G3676-,ORF1a:F3677-,ORF9b:E27-,ORF9b:N28-,ORF9b:A29-,S:H69-,S:V70-,S:Y144-,S:N211-		A22770G		G5489A,-21641T,T25683C,-29734T	1	0	4	5	1-48,428-445,464-661,2763-2765,2868-2880,7519-7620,7696-7701,7703-7720,7724-7726,7733-7745,21610-21640,23008-23010,23453-23491,23493-23494,29735-29759,29841-29903	ORF1a:55-60,ORF1a:67-132,ORF1a:833-834,ORF1a:868-872,ORF1a:2418-2452,ORF1a:2477-2485,ORF1a:2487,ORF1a:2490-2494,ORF1a:4388,S:16-26,S:403,S:482-483,S:631-644,S:1224	R:13427,R:22770,K:25234	3000	10555556	good	585	10	30	mediocre	3
[truncated: 24 more columns]
