# Supplementary material for: SARS-CoV-2 sequencing artifacts associated with targeted PCR enrichment and read mapping
Source: PLoS One. 2025 Oct 16;20(10):e0334009. doi: 10.1371/journal.pone.0334009 (PMC12530606; doi:10.1371/journal.pone.0334009)
Supplement: S2 File — The tools and commands are identical to the current pipeline used for SARS-CoV-2 routine genome sequencing at SSI. (TXT) [file pone.0334009.s012.txt]

#!/bin/bash

#Script arguments
SAMPLE_FILE=$1
IN_DIR=$2
OUT_DIR=$3
PRIMER_BED=$4
COVID_REF=$5
SAVEIFS=$IFS

#Get file-prefixes from samplesheet file. 
declare -a LINES=()
while read -r line; do 
   IFS=','
   read -a split_line <<< "$line"
   SAMPLE_ID=${split_line[0]}
   IFS="$SAVEIFS"
   if [[ "$SAMPLE_ID" != "Sample_ID" ]]; then
       LINES+=("$SAMPLE_ID")
    fi
done < "$SAMPLE_FILE"


#Get the two raw-data fastq-files from the input directory (array-var $2). Re-direct output to the input directory

for i in "${LINES[@]}"; do
    echo $i
    R1_FILE=$(ls "${IN_DIR}/${i}"*"R1"*)
    R2_FILE=$(ls "${IN_DIR}/${i}"*"R2"*)
    #Run read-trimming (trim-galore)
    trim_galore --paired "$R1_FILE" "$R2_FILE" -o "$OUT_DIR"
    #Map reads
    cd "$OUT_DIR"
    R1_TRIM=$(ls "$i"*"R1"*"fq.gz")
    R2_TRIM=$(ls "$i"*"R2"*"fq.gz")
    OUT_BAM="${i}_mapped.bam"
    bwa mem "$COVID_REF" "$R1_TRIM" "$R2_TRIM" | samtools sort -o "$OUT_BAM"
    #Trim primer-sequences off
    OUT_BAM_PRIMERTRIM="${i}_mapped.primertrimmed" #Prefix for primer-trimmed bamfile
    ivar trim -e -i "$OUT_BAM" -b "$PRIMER_BED" -m 30 -q 20 -p "$OUT_BAM_PRIMERTRIM"
    #Sort bam-file
    OUT_BAM_PRIMERTRIM_SORT="${OUT_BAM_PRIMERTRIM}.sorted.bam"
    samtools view -F4 -bh "${OUT_BAM_PRIMERTRIM}.bam" | samtools sort -o "$OUT_BAM_PRIMERTRIM_SORT" -
    #Generate read-counts
    NB_QCTRIM=$(($(zcat "$R1_TRIM" | wc -l)/2)) #4 lines per read, reads are paired
    NB_MAPPED=$(samtools view -c -F4 "$OUT_BAM_PRIMERTRIM_SORT") 
    echo -e "${i}\t${NB_QCTRIM}\t${NB_MAPPED}" >> read_count.txt
    #Generate vcf-file, zip and index
    VCF="${i}.vcf"
    bcftools mpileup -B -d 250 --max-idepth 1000 --annotate INFO/AD,FORMAT/AD -Q 30 -f "$COVID_REF" "$OUT_BAM_PRIMERTRIM_SORT" | bcftools call -Ou -m | bcftools +fill-tags -- -t FORMAT/VAF | bcftools +setGT -- -t q -i 'GT="1/1" && FORMAT/VAF < 0.9' -n 'c:0/1' | bcftools +setGT -- -t q -i 'GT="0/1" && FORMAT/VAF >= 0.9' -n 'c:1/1' | bcftools filter -o "$VCF" -e 'INFO/IMF < 0.5' --  
    bgzip -f "$VCF"
    tabix -p vcf "${VCF}.gz"
    #Generate fasta-file
    FASTA="${i}.fasta"
    bcftools consensus -a 'N' -p "${i} " -f "$COVID_REF" -H I -i 'INFO/DP >= 10' "${VCF}.gz" > "$FASTA"
done
